# Supplementary material for: Baetidae (Insecta: Ephemeroptera) of Aurès Mountains (Algeria): A New Species of the Baetis alpinus Species Group, with Notes on Baetis Laech, 1815 Biogeography within Maghreb
Source: Insects. 2023 Nov 20;14(11):899. doi: 10.3390/insects14110899 (PMC10672397; doi:10.3390/insects14110899)
Supplement: Supplementary file 1 [file insects-14-00899-s001.zip]

Archive with 1 entries (1 files):
- insects-2692593-Alignment S1.txt
