# Supplementary material for: Baetidae (Insecta: Ephemeroptera) of Aurès Mountains (Algeria): A New Species of the Baetis alpinus Species Group, with Notes on Baetis Laech, 1815 Biogeography within Maghreb
Source: Insects. 2023 Nov 20;14(11):899. doi: 10.3390/insects14110899 (PMC10672397; doi:10.3390/insects14110899)
Supplement: Supplementary file 1 [file insects-14-00899-s001.zip › insects-2692593-Alignment S1.txt]

>BD YS01 15FALG
-----------------------------------------------------------------------------------CCGATTCTTTAATTGGGGATGACCAAATTTATAACGTCATTGTTACTGCCCATGCTTTTATTATGATTTTTTTTATAGTAATACCCATTATAATTGGCGGGTTTGGTAATTGGCTTGTACCACTCATATTGGGTGCACCTGATATGGCTTTCCCACGTATGAATAACATGAGCTTTTGGTTGTTACCCCCCTCTCTAACTTTGCTTGTGTCTAGTAGAGTGGTCGATGTCGGTGCGGGTACTGGATGAACGGTGTACCCCCCTCTGGCGGCTAATATCGCGCATGGGGGTGCTTCAGTGGATTTTGCAATTTTTTCATTGCATTTGGCAGGGGTGTCTTCAATTCTGGGCGCCGTAAATTTTATCACAACTGTAGTTAATATACGTAGCCCAGGGATGACGCTAGACCGCATGCCACTATTCGTCTGGTCCGTTGTTATTACTGCGGTTCTATTGTTATTGTCATTGCCAGTTTTAGCTGGGGCCATCACCATGTTGTTAACTGACCGTAATTTAAACACTTCGTTTTTTGACCCGGCAGGGGGAGGAGACCCTATTTTATATCAACATTTATTC
>BD YS02 16ALG
TACACTTTATTTTATTTTCGGTGCGTGGTCGGGGATGGTAGGTACTTCACTTAGTCTTTTAATCCGGGCCGAGTTAGGTAATCCCGGTTCTTTAATTGGGGATGACCAAATTTATAACGTCATTGTTACTGCCCATGCTTTTATTATGATTTTTTTTATAGTAATACCCATTATAATTGGCGGGTTTGGTAATTGGCTTGTACCACTCATATTGGGTGCACCTGATATGGCTTTCCCACGTATGAATAACATGAGCTTTTGGTTGTTACCCCCCTCTCTAACTTTGCTTGTGTCTAGTAGAGTGGTCGATGTCGGTGCGGGTACTGGATGAACGGTGTACCCCCCTCTGGCGGCTAATATCGCGCATGGGGGTGCTTCAGTGGATTTTGCAATTTTTTCATTGCATTTGGCAGGGGTGTCTTCAATTCTGGGCGCCGTAAATTTTATCACAACTGTAGTTAATATACGTAGCCCAGGGATGACGCTAGACCGCATGCCACTATTCGTCTGGTCCGTTGTTATTACTGCGGTTCTATTGTTATTGTCATTGCCAGTTTTAGCTGGGGCCATCACCATGTTGTTAACTGACCGTAATTTAAACACTTCGTTTTTTGACCCGGCAGGGGGAGGAGACCCTATTTTATATCAACATTTATTC
>BD YS03 17ALG
TACACTTTATTTTATTTTCGGTGCGTGGTCGGGGATGGTAGGTACTTCACTTAGTCTTTTAATCCGGGCCGAGTTAGGTAATCCCGGTTCTTTAATTGGGGATGACCAAATTTATAACGTCATTGTTACTGCCCATGCTTTTATTATGATTTTTTTTATAGTAATACCCATTATAATTGGCGGGTTTGGTAATTGGCTTGTACCACTCATATTGGGTGCACCTGATATGGCTTTCCCACGTATGAATAACATGAGCTTTTGGTTGTTACCCCCCTCTCTAACTTTGCTTGTGTCTAGTAGAGTGGTCGATGTCGGTGCGGGTACTGGATGAACGGTGTACCCCCCTCTGGCGGCTAATATCGCGCATGGGGGTGCTTCAGTGGATTTTGCAATTTTTTCATTGCATTTGGCAGGGGTGTCTTCAATTCTGGGCGCCGTAAATTTTATCACAACTGTAGTTAATATACGTAGCCCAGGGATGACGCTAGACCGCATGCCACTATTCGTCTGGTCCGTTGTTATTACTGCGGTTCTATTGTTATTGTCATTGCCAGTTTTAGCTGGGGCCATCACCATGTTGTTAACTGACCGTAATTTAAACACTTCGTTTTTTGACCCGGCAGGGGGAGGAGACCCTATTTTATATCAACATTTATTC
>BP BA TU
TACTCTTTATTTTATTTTCGGTGCGTGGTCGGGGATGGTAGGTACTTCACTTAGTCTTTTAATTCGGGCTGAGCTAGGTAACCCTGGTTCTTTAATCGGGGATGACCAAATTTATAACGTTATTGTCACTGCGCATGCTTTTATCATGATTTTTTTTATAGTGATGCCAATTATAATTGGGGGGTTTGGTAATTGGCTTGTGCCACTTATATTAGGTGCCCCTGATATGGCTTTCCCTCGTATGAATAACATGAGTTTTTGGTTGTTACCCCCTTCATTAACTTTACTTGTGTCAAGTANAGTTGTCGATGTGGGTGCTGGTACTGGTTGGACGGTGTACCCGCCTTTAGCGGCTAATATTGCGCATGGGGGTGCTTCAGTGGATTTTGCAATTTTTTCATTGCACTTGGCAGGGGTTTCTTCAATTTTGGGTGCTGTAAATTTTATTACTACTGTAGTTAATATGCGCAGCCCAGGAATGACCCTAGACCGTATGCCTTTATTTGTTTGGTCTGTTGTTATTACTGCGGTTCTGTTGTTACTGTCTTTGCCAGTATTAGCTGGAGCTATTACTATATTGTTAACTGACCGTAATTTGAATACTTCATTTTTTGATCCAGCGGGAGGAGGTGACCCTATTTTATACCAACATTTATTT
>BC 830468 CM
TACCCTTTATTTTATTTTCGGTGCGTGGTCGGGGATGGTAGGTACTTCCCTAAGTTTGTTAATTCGGGCTGAGCTTGGTAATCCAGGTTCACTAATTGGTGATGACCAAATTTACAACGTCATTGTTACTGCCCATGCTTTTATTATAATCTTTTTTATAGTGATACCAATTATAATTGGTGGGTTTGGTAACTGGCTTGTGCCTCTGATACTAGGTGCGCCTGATATGGCTTTCCCTCGTATAAATAATATAAGATTTTGGTTGTTACCTCCTTCTCTAACCTTGCTTGTGTCAAGTAGAGTTGTGGATGTCGGGGCGGGTACGGGTTGAACGGTCTATCCTCCCTTAGCGGCTAATATCGCTCACGGTGGTGCTTCGGTGGATTTTGCAATTTTTTCTTTACACTTGGCGGGGGTATCCTCAATTTTGGGCGCTGTAAATTTTATCACAACGGTAGTTAACATGCGCAGCCCAGGTATAACATTAGACCGCATACCTTTATTTGTATGGTCTGTAGTGATTACTGCGGTCTTATTGTTGCTATCATTGCCGGTTTTAGCTGGGGCAATTACGATATTGTTAACTGATCGTAATTTAAATACTTCGTTTTTTGATCCCGCGGGCGGGGGTGATCCTATTTTATACC-----------
>BC sp3 Sard
-------------------GGTGCGTGGTCGGGGATGGTAGGTACATCGCTAAGCCTTTTAATTCGGGCTGAGCTTGGTAATCCTGGCTCATTAATTGGGGATGACCAAATTTATAACGTTATTGTAACTGCTCACGCTTTTATTATAATTTTTTTTATAGTGATGCCAATTATAATCGGTGGGTTTGGTAATTGACTTGTTCCTCTTATGTTAGGGGCTCCTGATATAGCTTTTCCCCGTATAAATAATATGAGTTTTTGGTTATTGCCCCCTTCGTTAACACTACTTGTGTCCAGAAGAGTCGTTGATGTGGGGGCGGGTACTGGTTGGACGGTGTATCCTCCTTTAGCGGCCAATATCGCTCATGGTGGGGCTTCGGTGGATTTTGCAATTTTTTCCTTACACCTGGCAGGGGTGTCTTCGATTTTGGGTGCTGTAAATTTTATTACAACTGTAGTTAATATGCGGAGTCCAGGTATGACGTTAGATCGTATACCGTTATTTGTTTGGTCTGTAGTGATTACTGCGATTTTATTGTTACTTTCGTTGCCGGTTTTAGCTGGCGCTATTACTATGTTACTGACTGATCGTAATTTAAATACATCTTTTTTTGACCCGGCGGGCGGAGGTGA-------------------------
>BC sp2 Sard
-------------------GGTGCGTGGTCGGGGATGGTAGGTACATCGCTAAGCCTTTTAATTCGGGCTGAGCTTGGTAATCCTGGCTCATTAATTGGGGATGACCAAATTTATAACGTTATTGTAACTGCTCACGCTTTTATTATAATTTTTTTTATAGTGATGCCAATTATAATCGGTGGGTTTGGTAATTGACTTGTTCCTCTTATGTTAGGGGCTCCTGATATAGCTTTTCCCCGTATAAATAATATGAGTTTTTGGTTATTGCCCCCTTCGTTAACACTACTTGTGTCCAGAAGAGTCGTTGATGTGGGGGCGGGTACTGGTTGGACGGTGTATCCTCCTTTAGCGGCCAATATCGCTCATGGTGGGGCTTCGGTGGATTTTGCAATTTTTTCCTTACACCTGGCAGGGGTGTCTTCGATTTTGGGTGCTGTAAATTTTATTACAACTGTAGTTAATATGCGGAGTCCAGGTATGACGTTAGATCGTATACCGTTATTTGTTTGGTCTGTAGTGATTACTGCGATTTTATTGTTACTTTCGTTGCCGGTTTTAGCTGGCGCTATTACTATGTTACTGACTGATCGTAATTTAAATACATCTTTTTTTGACCCGGCGGGCGGAGGTGA-------------------------
>BC sp1 Sard
-------------------GGTGCGTGGTCGGGGATGGTAGGTACATCGCTAAGCCTTTTAATTCGGGCTGAGCTTGGTAATCCTGGCTCATTAATTGGGGATGACCAAATTTATAACGTTATTGTAACTGCTCACGCTTTTATTATAATTTTTTTTATAGTGATGCCAATTATAATCGGTGGGTTTGGTAATTGACTTGTTCCTCTTATGTTAGGGGCTCCTGATATAGCTTTTCCCCGTATAAATAATATGAGTTTTTGGTTATTGCCCCCTTCGTTAACACTACTTGTGTCCAGAAGAGTCGTTGATGTGGGGGCGGGTACTGGTTGGACGGTGTATCCTCCTTTAGCGGCCAATATCGCTCATGGTGGGGCTTCGGTGGATTTTGCAATTTTTTCCTTACACCTGGCAGGGGTGTCTTCGATTTTGGGTGCTGTAAATTTTATTACAACTGTAGTTAATATGCGGAGTCCAGGTATGACGTTAGATCGTATACCGTTATTTGTTTGGTCTGTAGTGATTACTGCGATTTTATTGTTACTTTCGTTGCCGGTTTTAGCTGGCGCTATTACTATGTTACTGACTGATCGTAATTTAAATACATCTTTTTTTGACCCGGCGGGCGGAGGTGA-------------------------
>BC Tulo Sard
-------------------GGTGCGTGGTCGGGGATGGTGGGTACTTCTTTAAGCCTATTAATTCGGGCCGAGCTTGGTAATCCGGGCTCACTAATTGGCGATGACCAAATTTATAACGTTATTGTTACTGCCCACGCTTTTATTATAATCTTTTTTATAGTGATACCAATTATAATTGGCGGGTTTGGTAATTGGCTTGTGCCTTTGATACTTGGTGCCCCTGATATGGCGTTCCCTCGTATAAATAATATAAGTTTTTGGCTACTACCTCCTTCGCTAACTCTGCTTGTGTCGAGTAGAGTGGTTGATGTAGGGGCGGGTACAGGTTGAACGGTCTACCCTCCCTTAGCGGCTAACATTGCCCACGGTGGTGCTTCGGTGGACTTTGCAATTTTTTCTTTACATCTGGCAGGGGTATCCTCGATTTTGGGTGCTGTAAATTTTATCACAACTGTAGTTAACATGCGGAGTCCAGGTATAACGTTAGACCGCATGCCTTTGTTTGTGTGGTCTGTTGTAATTACTGCGGTTTTATTGTTACTTTCTTTGCCGGTTCTAGCTGGGGCGATTACCATATTACTAACTGACCGTAACTTAAATACCTCGTTTTTCGATCCGGCGGGCGGTGGTGA-------------------------
>BM ALG E05F
------------------------------------AGTAGGCACATCTTTAAGTTTATTAATTCGTGCGGAGTTGGGTAATCCTGGTTCTTTAATTGGGGATGACCAAATTTATAATGTTATTGTTACTGCTCACGCGTTTATTATAATCTTTTTTATAGTGATACCCATTATAATTGGGGGGTTTGGAAATTGATTAGTTCCCCTTATATTAGGTGCTCCAGACATGGCTTTCCCCCGTATAAATAATATAAGTTTTTGGTTGTTACCTCCTTCTTTAACTTTGCTGGTGTCAAGAAGAATCGTGGATGTAGGTGCTGGCACAGGTTGGACGGTCTATCCTCCCCTAGCGGCTAATATCGCTCATGGCGGGGCTTCTGTTGATTTCGCTATCTTTTCTCTACATCTTGCAGGGGTTTCTTCTATTTTAGGAGCAGTAAATTTTATCACAACCGTAATCAACATGCGCAGTCCGGGGATGACTTTAGATCGTATGCCATTATTTGTTTGATCCGTTGTGATTACTGCGGTTTTATTGTTGTTGTCCTTGCCTGTTTTGGCGGGGGCTATCACCATATTGCTGACTGACCGAAATCTTAACACCTCATTCTTTGACCCAGCTGGTGGGGGTGACCCTATTTTGTATCAGCATTTATTT
>BM ALG D05F
----------------------------------ATAGTAGGCACATCTTTAAGTTTATTAATTCGTGCGGAGTTGGGTAATCCTGGTTCTTTAATTGGGGATGACCAAATTTATAATGTTATTGTTACTGCTCACGCGTTTATTATAATCTTTTTTATAGTGATACCCATTATAATTGGGGGGTTTGGAAATTGATTAGTTCCCCTTATATTAGGTGCTCCAGACATGGCTTTCCCCCGTATAAATAATATAAGTTTTTGGTTGTTACCTCCTTCTTTAACTTTGCTGGTGTCAAGAAGAATCGTGGATGTAGGTGCTGGCACAGGTTGGACGGTCTATCCTCCCCTAGCGGCTAATATCGCTCATGGCGGGGCTTCTGTTGATTTCGCTATCTTTTCTCTACATCTTGCAGGGGTTTCTTCTATTTTAGGAGCAGTAAATTTTATCACAACCGTAATCAACATGCGCAGTCCGGGGATGACTTTAGATCGTATGCCATTATTTGTTTGATCCGTTGTGATTACTGCGGTTTTATTGTTGTTGTCCTTGCCTGTTTTGGCGGGGGCTATCACCATATTGCTGACTGACCGAAATCTTAACACCTCATTCTTTGACCCAGCTGGTGGGGGTGACCCTATTTTGTATCAGCATTTATTT
>BM ALG H10
TACTCTCTACTTTATTTTCGGTGCTTGATCGGGAATAGTAGGCACATCTTTAAGTTTATTAATTCGTGCGGAGTTGGGTAATCCTGGTTCTTTAATTGGGGATGACCAAATTTATAATGTTATTGTTACTGCTCACGCGTTTATTATAATCTTTTTTATAGTGATACCCATTATAATTGGGGGGTTTGGAAATTGATTAGTTCCCCTTATATTAGGTGCTCCAGACATGGCTTTCCCCCGTATAAATAATATAAGTTTTTGGTTGTTACCTCCTTCTTTAACTTTGCTGGTGTCAAGAAGAATCGTGGATGTAGGTGCTGGCACAGGTTGGACGGTCTATCCTCCCCTAGCGGCTAATATCGCTCATGGCGGGGCTTCTGTTGATTTCGCTATCTTTTCTCTACATCTTGCAGGGGTTTCTTCTATTTTAGGAGCAGTAAATTTTATCACAACCGTAATCAACATGCGCAGTCCGGGGATGACTTTAGATCGTATGCCATTATTTGTTTGATCCGTTGTGATTACTGCGGTTTTATTGTTGTTGTCCTTGCCTGTTTTGGCGGGGGCTATCACCATATTGCTGACTGACCGAAATCTTAACACCTCATTCTTTGACCCAGCTGGTGGGGGTGACCCTATTTTGTATCAGCATTTATTT
>BM ALG G01
TACTCTCTACTTTATTTTCGGTGCTTGATCGGGAATAGTAGGCACATCTTTAAGTTTATTAATTCGTGCGGAGTTGGGTAATCCTGGTTCTTTAATTGGGGATGACCAAATTTATAATGTTATTGTTACTGCTCACGCGTTTATTATAATCTTTTTTATAGTGATACCCATTATAATTGGGGGGTTTGGAAATTGATTAGTTCCCCTTATATTAGGTGCTCCAGACATGGCTTTCCCCCGTATAAATAATATAAGTTTTTGGTTGTTACCTCCTTCTTTAACTTTGCTGGTGTCAAGAAGAATCGTGGATGTAGGTGCTGGCACAGGTTGGACGGTCTATCCTCCCCTAGCGGCTAATATCGCTCATGGCGGGGCTTCTGTTGATTTCGCTATCTTTTCTCTACATCTTGCAGGGGTTTCTTCTATTTTAGGAGCAGTAAATTTTATCACAACCGTAATCAACATGCGCAGTCCGGGGATGACTTTAGATCGTATGCCATTATTTGTTTGATCCGTTGTGATTACTGCGGTTTTATTGTTGTTGTCCTTGCCTGTTTTGGCGGGGGCTATCACCATATTGCTGACTGACCGAAATCTTAACACCTCATTCTTTGACCCAGCTGGTGGGGGTGACCCTATTTTGTATCAGCATTTATTT
>BM Spc1
TACTCTCTACTTTATTTTCGGTGCTTGATCGGGAATGGTAGGAACATCTTTGAGTTTGTTAATTCGTGCGGAGTTGGGGAATCCTGGTTCTTTAATTGGGGACGACCAAATTTATAACGTAATTGTTACTGCTCACGCGTTTATTATGATTTTTTTTATAGTGATACCTATTATAATCGGGGGTTTTGGAAATTGATTGGTGCCTTTAATGTTAGGAGCCCCCGATATGGCCTTCCCTCGCATGAATAATATGAGCTTTTGGCTGCTGCCTCCCTCTTTAACTTTACTTGTATCAAGTAGAATTGTTGATGTCGGGGCTGGCACGGGTTGAACTGTTTACCCTCCTCTAGCGGCTAATATCGCTCATGGCGGGGCTTCTGTTGATTTCGCTATTTTTTCTCTTCATCTTGCAGGGGTTTCTTCTATTTTAGGGGCAGTTAACTTCATCACAACAGTGATTAATATGCGCAGTCCAGGAATGACGCTAGATCGTATGCCGTTATTTGTTTGGTCCGTTGTGATTACTGCGGTTTTATTATTGCTGTCGTTACCTGTTCTGGCAGGTGCCATCACTATGTTACTAACTGACCGAAACCTAAATACTTCATTTTTTGACCCCGCTGGTGGAGGAGATCCTATTCTATACCAACATTTATTT
>BM Spc2
TACTCTCTACTTTATTTTCGGTGCTTGATCGGGAATGGTAGGAACATCTTTGAGTTTGTTAATTCGTGCGGAGTTGGGGAATCCTGGTTCTTTAATTGGGGACGACCAAATTTATAACGTAATTGTTACTGCTCACGCGTTTATTATAATTTTTTTTATAGTGATACCTATTATAATCGGGGGTTTTGGAAATTGATTGGTGCCTTTAATGTTAGGAGCCCCCGATATGGCCTTCCCTCGCATGAATAATATGAGCTTTTGGCTGCTGCCTCCCTCTTTAACTTTACTTGTATCAAGTAGAATTGTTGATGTCGGGGCTGGCACGGGTTGAACTGTTTACCCTCCTCTAGCGGCTAATATCGCCCATGGCGGGGCTTCTGTTGATTTCGCTATTTTTTCTCTTCATCTTGCAGGGGTTTCTTCTATTTTAGGGGCAGTTAACTTCATCACAACAGTGATTAATATGCGCAGTCCAGGAATGACGCTAGATCGTATGCCGTTATTTGTTTGGTCCGTTGTGATTACTGCGGTTTTATTATTGCTGTCGTTACCTGTTCTGGCAGGTGCCATCACTATGTTACTAACTGACCGAAACCTAAATACTTCATTTTTTGACCCCGCTGGTGGAGGGGATCCTATTCTATACCAACATTTATTT
>BM Spc3
TACTCTCTACTTTATTTTCGGTGCTTGATCGGGAATGGTAGGAACATCTTTGAGTTTGTTAATTCGTGCGGAGTTGGGGAATCCTGGTTCTTTAATTGGGGACGACCAAATTTATAACGTAATTGTTACTGCTCACGCGTTTATTATGATTTTTTTTATAGTGATACCTATTATAATCGGGGGTTTTGGAAATTGATTGGTGCCTTTAATGTTAGGAGCCCCCGATATGGCCTTCCCTCGCATGAATAATATGAGCTTTTGGCTGCTGCCTCCCTCTTTAACTTTACTTGTATCAAGTAGAATTGTTGATGTCGGGGCTGGCACGGGTTGAACTGTTTACCCTCCTCTAGCGGCTAATATCGCTCATGGCGGGGCTTCTGTTGATTTCGCTATTTTTTCTCTTCATCTTGCAGGGGTTTCTTCTATTTTAGGGGCAGTTAACTTCATCACAACAGTGATTAATATGCGCAGTCCAGGAATGACGCTAGATCGTATGCCGTTATTTGTTTGGTCCGTTGTGATTACTGCGGTTTTATTATTGCTGTCGTTACCTGTTCTGGCAGGTGCCATCACTATGTTACTAACTGACCGAAACCTAAATACTTCATTTTTTGACCCCGCTGGTGGAGGGGATCCTATTCTATACCAACATTTATTT
>BM Spc4
TACCCTCTACTTTATTTTCGGTGCTTGATCGGGAATGGTAGGAACGTCTTTGAGTCTTTTAATTCGTGCGGAATTGGGTAACCCTGGTTCTTTAATTGGTGATGACCAAATTTATAACGTTATTGTTACTGCTCATGCGTTTATTATAATTTTTTTTATAGTGATACCTATTATAATTGGGGGTTTTGGAAATTGACTGGTTCCTTTGATATTAGGGGCTCCCGATATGGCTTTTCCTCGTATAAATAATATAAGTTTTTGGTTGCTACCTCCTTCTTTAACGTTGTTGGTATCAAGTAGAATTGTTGATGTAGGGGCTGGGACTGGGTGAACTGTCTATCCTCCTCTAGCCGCCAACATTGCCCATGGCGGGGCTTCGGTAGATTTTGCTATTTTTTCTTTACACCTCGCGGGGGTGTCTTCCATTTTAGGTGCAGTTAATTTTATTACAACGGTGATCAATATGCGTAGCCCAGGGATAACTTTAGATCGCATACCATTGTTTGTGTGGTCCGTTGTAATTACTGCGGTTTTATTATTATTATCATTGCCTGTTTTGGCGGGTGCTATTACCATATTATTGACTGACCGAAATTTAAACACTTCATTTTTTGACCCAGCTGGTGGGGGTGACCCTATTTTATATCAACATTTATTT
>BM Spc5
TACCCTCTACTTTATTTTCGGTGCTTGATCGGGAATGGTAGGAACGTCTTTGAGTCTTTTAATTCGTGCGGAATTGGGTAACCCTGGTTCTTTAATTGGTGATGACCAAATTTATAACGTTATTGTTACTGCTCATGCGTTTATTATAATTTTTTTTATAGTGATACCTATTATAATTGGGGGTTTTGGAAATTGACTGGTTCCTTTGATACTAGGGGCTCCCGATATGGCTTTTCCTCGTATAAATAATATAAGTTTTTGGTTGTTACCTCCTTCCTTAACGTTGTTGGTATCAAGTAGAATTGTTGATGTAGGGGCTGGGACTGGGTGAACCGTCTATCCTCCTCTAGCCGCCAACATTGCCCATGGCGGGGCTTCGGTAGATTTTGCTATTTTTTCTTTACACCTCGCGGGGGTGTCTTCCATTTTAGGTGCAGTTAACTTTATTACAACGGTGATCAATATGCGTAGCCCAGGGATAACTTTAGATCGCATACCATTGTTTGTGTGGTCCGTTGTAATTACTGCGGTTTTATTATTATTATCATTGCCTGTTTTGGCGGGTGCTATTACTATATTATTGACTGACCGAAATTTAAACACTTCATTTTTTGACCCAGCTGGTGGGGGTGACCCTATTTTATATCAACATTTATTT
>BM Spc6
TACCCTCTACTTTATTTTCGGTGCTTGATCGGGAATGGTAGGAACGTCTTTGAGTCTTTTAATTCGTGCGGAATTGGGTAACCCTGGTTCTTTAATTGGTGATGACCAAATTTATAACGTTATTGTTACTGCTCATGCGTTTATTATAATTTTTTTTATAGTGATACCTATTATAATTGGGGGTTTTGGAAATTGACTGGTTCCTTTGATACTAGGGGCTCCCGATATGGCTTTTCCTCGTATAAATAATATAAGTTTTTGGTTGTTACCTCCTTCCTTAACGTTGTTGGTATCAAGTAGAATTGTTGATGTAGGGGCTGGGACTGGGTGAACCGTCTATCCTCCTCTAGCCGCCAACATTGCCCATGGCGGGGCTTCGGTAGATTTTGCTATTTTTTCTTTACACCTCGCGGGGGTGTCTTCCATTTTAGGTGCAGTTAACTTTATTACAACGGTGATCAATATGCGTAGCCCAGGGATAACTTTAGACCGCATACCATTGTTTGTGTGGTCCGTTGTAATTACTGCGGTTTTATTATTATTATCATTGCCTGTTTTGGCGGGTGCTATTACCATATTATTGACTGACCGAAATTTAAACACTTCATTTTTTGACCCAGCTGGTGGGGGTGACCCTATTTTATATCAACATTTATTT
>BM Spc7
TACCCTCTACTTTATTTTCGGTGCTTGATCGGGAATGGTAGGAACGTCTTTGAGTCTTTTAATTCGTGCGGAATTGGGTAACCCTGGTTCTTTAATTGGTGATGACCAAATTTATAACGTTATTGTTACTGCTCATGCGTTTATTATAATTTTTTTTATAGTGATACCTATTATAATTGGGGGTTTTGGAAATTGACTGGTTCCTTTGATACTAGGGGCTCCCGATATGGCTTTTCCTCGTATAAATAATATAAGTTTTTGGTTGTTACCTCCTTCCTTAACGTTGTTGGTATCAAGTAGAATTGTTGATGTAGGGGCTGGGACTGGGTGAACCGTCTATCCTCCTCTAGCCGCCAACATTGCCCATGGCGGGGCTTCGGTAGATTTTGCTATTTTTTCTTTACACCTCGCGGGGGTGTCTTCCATTTTAGGTGCAGTTAACTTTATTACAACGGTGATCAATATGCGTAGCCCAGGGATAACTTTAGATCGCATACCATTGTTTGTGTGGTCCGTTGTAATTACTGCGGTTTTATTATTATTATCATTGCCTGTTTTGGCGGGTGCTATTACCATATTATTGACTGACCGAAATTTAAACACTTCATTTTTTGACCCAGCTGGTGGGGGTGACCCTATTTTATATCAACATTTATTT
>BM Spc8
TACCCTCTACTTTATTTTCGGTGCTTGATCGGGAATGGTAGGAACGTCTTTGAGTCTTTTAATTCGTGCGGAATTGGGTAACCCTGGTTCTTTAATTGGTGATGACCAAATTTATAACGTTATTGTTACTGCTCATGCGTTTATTATAATTTTTTTTATAGTGATACCTATTATAATTGGGGGTTTTGGAAATTGACTGGTTCCTTTGATACTAGGGGCTCCCGATATGGCTTTTCCTCGTATAAATAATATAAGTTTTTGGTTGTTACCTCCTTCTTTAACGTTGTTGGTATCAAGTAGAATTGTTGATGTAGGGGCTGGGACTGGGTGAACTGTTTATCCTCCTCTAGCCGCCAACATTGCCCATGGCGGGGCTTCGGTAGATTTTGCTATTTTTTCTTTGCACCTCGCGGGAGTGTCTTCCATTTTAGGTGCAGTTAATTTTATTACAACGGTGATCAATATGCGTAGCCCAGGGATAACTTTAGATCGCATACCATTGTTTGTGTGGTCCGTTGTAATTACTGCGGTTTTATTATTATTATCATTGCCTGTTTTGGCGGGTGCTATTACCATATTATTGACTGACCGAAATTTAAACACTTCATTTTTTGACCCAGCTGGTGGGGGTGACCCTATTTTATATCAACATTTATTT
>BA Bw H3 SW
-----------------------------------TGGTGGGGACATCGCTCAGTCTTTTAATTCGAGCCGAGCTTGGTAACCCTGGGTCCTTAATTGGTGACGACCAGATTTACAACGTTATTGTTACTGCTCACGCGTTTATTATAATTTTTTTTATAGTGATACCAATTATAATCGGGGGGTTTGGTAATTGGCTTGTTCCACTTATATTAGGGGCCCCCGACATAGCATTCCCCCGCATAAATAATATAAGTTTCTGGTTGTTACCTCCTTCCCTTACACTACTTGTGTCGAGCAGTGTGGTTGATGTAGGGGCGGGCACTGGGTGGACCGTGTATCCCCCCTTGGCTGCCAACATCGCACATGGGGGGGCTTCAGTGGATTTCGCAATTTTTTCGTTACACCTGGCGGGGGTGTCTTCAATTTTGGGTGCTGTAAACTTCATTACAACTGTAATTAATATGCGTAGCCCAGGAATGACGTTGGATCGCATACCGCTATTCGTTTGGTCTGTTGTAATCACTGCGGTTTTGTTATTGCTTTCTCTCCCGGTTCTCGCGGGGGCGATTACCATGCTGCTAACTGACCGTAATTTAAATACTTCATTTTTTGACCCAGCGGGGGGAGGAGACCCAATTTTATACCA----------
>BA Bw H2 SW
-----------------------------------TGGTGGGGACATCGCTCAGTCTTTTAATTCGAGCCGAGCTTGGTAACCCTGGGTCCTTAATTGGTGACGACCAGATTTACAACGTTATTGTTACTGCTCACGCGTTTATTATAATTTTTTTTATAGTGATACCAATTATAATCGGGGGGTTTGGTAATTGGCTTGTTCCCCTTATATTAGGGGCCCCCGACATAGCATTTCCCCGCATAAATAATATAAGTTTCTGGTTGTTACCTCCTTCCCTTACACTACTTGTGTCGAGCAGTGTGGTTGATGTAGGGGCGGGCACTGGGTGGACCGTGTATCCCCCCTTGGCTGCCAACATCGCGCATGGGGGGGCTTCAGTGGATTTCGCAATTTTTTCGTTACACCTGGCGGGGGTGTCTTCAATTTTGGGTGCTGTAAACTTCATTACAACTGTAATTAATATGCGTAGCCCAGGAATGACGTTGGATCGCATACCGCTATTCGTTTGATCTGTTGTAATCACTGCGGTTTTGTTATTGCTTTCTCTCCCGGTTCTCGCGGGGGCGATTACTATGCTGCTAACTGACCGTAATTTAAATACTTCATTTTTTGACCCAGCGGGGGGAGGAGACCCAATTTTATACCA----------
>BA Bw H1 SW
-----------------------------------TGGTGGGGACATCGCTCAGTCTTTTAATTCGAGCCGAGCTTGGTAACCCTGGGTCCTTAATTGGTGACGACCAGATTTACAACGTTATTGTTACTGCTCACGCGTTTATTATAATTTTTTTTATAGTGATACCAATTATAATCGGGGGGTTTGGTAATTGGCTTGTTCCACTTATATTAGGGGCCCCCGACATAGCATTTCCCCGCATAAATAATATAAGTTTCTGGTTGTTACCTCCTTCCCTTACACTACTTGTGTCGAGCAGTGTGGTTGATGTAGGGGCGGGCACTGGGTGGACCGTGTATCCCCCCTTGGCTGCCAACATCGCACATGGGGGGGCTTCAGTGGATTTCGCAATTTTTTCGTTACACCTGGCGGGGGTGTCTTCAATTTTGGGTGCTGTAAACTTCATTACAACTGTAATTAATATGCGTAGCCCAGGAATGACGTTGGATCGCATACCGCTATTCGTTTGGTCTGTTGTAATCACTGCGGTTTTGTTATTGCTTTCTCTCCCGGTTCTCGCGGGGGCGATTACCATGCTGCTAACTGACCGTAATTTAAATACTTCATTTTTTGACCCAGCGGGGGGAGGAGACCCAATTTTATACCA----------
>BA Be H4 SW
-----------------------------------TGGTGGGGACCTCCCTCAGTCTTTTAATTCGAGCCGAGCTTGGCAATCCTGGGTCTCTAATTGGTGACGACCAAATTTACAACGTTATTGTCACTGCTCATGCGTTTATTATAATTTTTTTTATAGTGATACCAATTATAATCGGCGGGTTTGGTAATTGGCTTGTTCCGCTCATGTTAGGAGCCCCAGATATGGCATTCCCCCGCATAAATAATATAAGTTTCTGGTTGTTACCCCCTTCGCTCACACTGCTTGTATCAAGCAGTGTTGTTGATGTAGGGGCGGGCACTGGGTGGACCGTGTATCCCCCCTTGGCTGCCAACATCGCACATGGGGGTGCTTCTGTGGATTTCGCAATTTTTTCGCTACACCTGGCGGGGGTGTCTTCAATTTTGGGCGCTGTAAACTTCATTACAACTGTAATTAATATGCGCAGCCCAGGAATAACGTTGGATCGCATACCGCTATTCGTTTGGTCTGTTGTAATTACTGCGGTTTTATTACTACTTTCTCTACCGGTTCTTGCCGGGGCAATTACTATACTGCTAACTGACCGTAATTTAAATACTTCATTTTTTGATCCGGCGGGGGGAGGAGACCCAATTTTATACCA----------
>BA Be H3 SW
-----------------------------------TGGTGGGGACCTCCCTCAGTCTTTTAATTCGAGCCGAGCTTGGCAATCCTGGGTCTCTAATTGGTGACGACCAAATTTACAACGTTATTGTCACTGCTCATGCGTTTATCATAATTTTTTTTATAGTGATACCAATTATAATCGGCGGGTTTGGTAATTGGCTTGTTCCGCTCATGTTAGGAGCCCCAGATATGGCATTCCCCCGCATAAATAATATAAGTTTCTGGTTGTTACCCCCTTCGCTCACACTGCTTGTATCAAGCAGTGTTGTTGATGTAGGGGCGGGCACTGGGTGGACCGTATATCCCCCCTTGGCTGCCAACATCGCACATGGGGGTGCTTCTGTGGATTTCGCAATTTTTTCGCTACACCTGGCGGGGGTGTCTTCAATTTTGGGCGCTGTAAACTTCATTACAACTGTAATTAATATGCGCAGCCCAGGAATAACGTTGGATCGCATACCGCTATTCGTTTGGTCTGTTGTAATTACTGCGGTTTTATTACTACTTTCTCTACCGGTTCTTGCCGGGGCAATTACTATACTGCTAACTGACCGTAATTTAAATACTTCATTTTTTGATCCGGCGGGGGGAGGAGACCCAATTTTATACCA----------
>BA Be H2 SW
-----------------------------------TGGTGGGGACCTCCCTCAGTCTTTTAATTCGAGCCGAGCTTGGCAATCCTGGGTCTCTAATTGGTGACGACCAAATTTACAACGTTATTGTCACTGCTCATGCGTTTATTATAATTTTTTTTATAGTGATACCAATTATAATCGGCGGGTTTGGTAATTGGCTTGTTCCGCTCATGTTAGGAGCCCCAGATATGGCATTCCCCCGCATAAATAATATAAGTTTCTGGTTGTTACCCCCTTCGCTCACACTGCTTGTATCAAGCAGTGTTGTTGATGTAGGGGCGGGCACTGGGTGGACCGTGTATCCCCCCTTGGCTGCCAACATCGCACATGGGGGTGCTTCTGTGGATTTCGCAATTTTTTCACTACACCTGGCGGGGGTGTCTTCAATTTTGGGCGCTGTAAACTTCATTACAACTGTAATTAATATGCGCAGCCCAGGAATAACGTTGGATCGCATACCGCTATTCGTTTGGTCTGTTGTAATTACTGCGGTTTTATTACTACTTTCTCTACCGGTTCTTGCCGGGGCAATTACTATACTGCTAACTGACCGTAATTTAAATACTTCATTTTTTGATCCGGCGGGGGGAGGAGACCCAATTTTATACCA----------
>BA Be H1 SW
-----------------------------------TGGTGGGGACCTCCCTCAGTCTTTTAATTCGAGCCGAGCTTGGCAATCCTGGGTCTCTAATTGGTGACGACCAAATTTACAACGTTATTGTCACTGCTCATGCGTTTATTATAATTTTTTTTATAGTGATACCAATTATAATCGGCGGGTTTGGTAATTGGCTTGTTCCGCTCATGTTAGGAGCCCCAGATATGGCATTTCCCCGCATAAATAATATAAGTTTCTGGTTGTTACCCCCTTCGCTCACACTGCTTGTATCAAGCAGTGTTGTTGATGTAGGGGCGGGCACTGGGTGGACCGTGTATCCCCCCTTGGCTGCCAACATCGCACATGGGGGTGCTTCTGTGGATTTCGCAATTTTTTCGCTACACCTGGCGGGGGTGTCTTCAATTTTGGGCGCTGTAAACTTCATTACAACTGTAATTAATATGCGCAGCCCAGGAATAACGTTGGATCGCATACCGCTATTCGTTTGGTCTGTTGTAATTACTGCGGTTTTATTACTACTTTCTCTACCGGTTCTTGCCGGGGCAATTACTATACTGCTAACTGACCGTAATTTAAATACTTCATTTTTTGATCCGGCGGGGGGAGGAGACCCAATTTTATACCA----------
>BA A H2 SW
-----------------------------------TGGTCGGCACTTCACTTAGTCTTTTAATTCGAGCCGAGCTTGGGAACCCTGGTTCATTAATTGGCGACGACCAGATTTATAATGTTATTGTTACTGCTCATGCTTTTATTATAATTTTTTTTATAGTGATACCAATTATAATTGGTGGTTTTGGCAACTGGCTGGTGCCGCTCATGTTGGGTGCGCCTGATATGGCGTTTCCACGTATAAATAATATGAGTTTTTGGTTGTTACCCCCTTCGCTGACCTTGTTGGTGTCGAGTAGAGTAGTAGATGTGGGGGCTGGCACGGGGTGAACAGTGTACCCTCCTTTAGCTGCGAACATCGCGCATGGGGGCGCCTCAGTGGATTTTGCGATTTTTTCATTACATTTAGCGGGGGTGTCTTCAATTTTGGGTGCTGTAAATTTTATCACTACTGTAGTTAACATGCGTAGTCCAGGAATAACATTAGACCGTATGCCACTATTTGTCTGGTCTGTTGTAATCACTGCGGTTTTATTATTGCTATCACTCCCTGTTCTAGCGGGGGCAATCACTATACTTTTAACGGATCGTAATTTAAACACTTCGTTTTTTGACCCGGCGGGGGGTGGCGACCCAATCTTATACCA----------
>BA A H1 SW
-----------------------------------TGGTCGGCACTTCACTTAGTCTTTTAATTCGAGCCGAGCTTGGGAACCCTGGTTCATTAATTGGCGACGACCAAATTTATAACGTTATTGTTACTGCTCATGCTTTTATTATAATTTTTTTTATAGTGATACCAATTATAATTGGTGGGTTTGGCAACTGGCTGGTGCCGCTCATGTTGGGTGCGCCTGATATGGCGTTTCCACGTATAAATAATATGAGTTTTTGGTTGTTACCCCCTTCGCTGACCTTGTTGGTGTCGAGTAGAGTAGTAGATGTGGGGGCTGGCACGGGGTGAACAGTGTACCCTCCTTTAGCTGCGAACATCGCGCATGGGGGCGCCTCAGTGGATTTTGCGATTTTTTCATTACATTTAGCGGGGGTGTCTTCAATTTTGGGTGCTGTAAATTTTATTACTACTGTAGTTAACATGCGTAGTCCAGGAATAACATTAGACCGTATGCCACTATTTGTCTGGTCTGTTGTAATCACTGCGGTTTTATTATTGCTATCACTCCCTGTCCTAGCGGGGGCAATCACTATACTTTTAACGGATCGTAATTTAAACACTTCGTTTTTTGACCCGGCGGGGGGTGGCGACCCAATCTTATACCA----------
>BA Picos A H1
TACTCTTTATTTTATTTTCGGTGCGTGGTCGGGGATGGTGGGCACTTCACTTAGTCTTTTAATTCGAGCCGAGCTTGGGAACCCTGGTTCATTAATTGGCGACGACCAAATTTATAATGTTATTGTTACTGCACATGCTTTTATTATAATTTTTTTTATAGTGATACCAATTATAATTGGTGGATTTGGTAATTGGCTGGTGCCGCTTATGTTGGGTGCACCTGACATGGCGTTTCCACGAATAAATAATATGAGTTTTTGGTTGTTACCTCCTTCGCTGACCTTGTTGGTGTCGAGCAGAGTAGTAGATGTGGGGGCTGGCACCGGGTGAACAGTGTACCCTCCTTTAGCTGCCAACATCGCGCATGGGGGTGCCTCAGTGGATTTTGCTATTTTTTCATTACATTTAGCGGGGGTATCTTCAATTTTGGGTGCTGTAAATTTTATCACTACTGTAGTTAACATACGTAGCCCAGGAATAACATTAGACCGTATGCCGCTGTTCGTTTGGTCTGTTGTAATCACTGCGGTTTTATTATTGCTCTCACTCCCTGTCCTGGCGGGGGCAATCACCATACTTTTAACTGATCGCAATTTAAACACTTCGTTTTTTGACCCGGCGGGGGGCGGTGATCCAATTTTATACCAACACTTATTT
>BA Pyr B H4
TACTCTCTATTTTATTTTTGGTGCGTGATCGGGCATGGTAGGGACATCCCTTAGTCTTTTAATTCGGGCCGAGCTTGGTAATCCTGGGTCTTTAATTGGTGATGACCAGATTTACAACGTTATTGTCACTGCTCACGCGTTTATTATAATTTTTTTTATAGTAATACCAATTATAATCGGGGGATTTGGAAATTGGCTTGTTCCGCTTATGTTAGGAGCCCCCGACATAGCTTTCCCCCGCATAAATAATATAAGTTTCTGGTTGCTACCCCCTTCACTTACACTACTTGTGTCGAGCAGTGTTGTTGATGTAGGGGCGGGCACTGGATGAACCGCGTATCCCCCCTTGGCTGCCAACATCGCTCATGGGGGCGCTTCAGTGGATTTCGCAATCTTTTCGTTACACCTGGCGGGGGTGTCTTCAATTTTGGGTGCTGTAAACTTCATCACAACTGTAATTAATATGCGCAGCCCAGGAATAACGTTGGACCGCATGCCGTTATTCGTTTGGTCCGTTGTAATCACTGCGGTTTTGTTATTACTTTCTTTGCCGGTTCTCGCTGGGGCGATTACTATACTGCTAACTGACCGTAATTTAAATACTTCATTTTTTGACCCGGCGGGAGGAGGAGACCCGATTTTATACCAGCATTTATTT
>BA Pyr B H3
TACTCTCTATTTTATTTTTGGTGCGTGATCGGGCATGGTAGGGACATCCCTTAGTCTTTTAATTCGGGCCGAGCTTGGTAATCCTGGGTCTTTAATTGGTGATGACCAGATTTACAACGTTATTGTCACTGCTCACGCGTTTATTATAATTTTTTTTATAGTAATACCAATTATAATCGGGGGATTTGGAAATTGGCTTGTTCCGCTTATGTTAGGAGCCCCCGACATAGCTTTCCCCCGCATAAATAATATAAGTTTCTGGTTGCTACCCCCTTCACTTACACTACTTGTGTCGAGCAGTATTGTTGATGTAGGGGCGGGCACTGGATGAACCGTGTATCCCCCCTTGGCTGCCAACATCGCTCATGGGGGCGCTTCAGTGGATTTCGCAATCTTTTCGTTACACCTGGCGGGGGTGTCTTCAATTTTGGGTGCTGTAAACTTCATCACAACTGTAATTAATATGCGCAGCCCAGGAATAACGTTGGACCGCATGCCGTTATTCGTTTGGTCCGTTGTAATCACTGCGGTTTTGTTATTACTTTCTTTGCCGGTTCTCGCTGGGGCGATTACTATACTGCTAACTGACCGTAATTTAAATACTTCATTTTTTGACCCGGCGGGAGGAGGAGACCCGATTTTATACCAGCATTTATTT
>BA Pyr B H2
TACTCTCTATTTTATTTTTGGTGCGTGATCGGGCATGGTAGGGACATCCCTTAGTCTTTTAATTCGGGCCGAGCTTGGTAATCCTGGGTCTTTAATCGGTGATGACCAGATTTACAACGTTATTGTCACTGCTCACGCGTTTATTATAATTTTTTTTATAGTAATACCAATTATAATCGGGGGATTTGGAAATTGGCTTGTTCCGCTTATGTTAGGAGCCCCCGACATAGCTTTCCCCCGCATAAATAATATAAGTTTCTGGTTGCTACCCCCTTCACTTACACTACTTGTGTCGAGCAGTGTTGTTGATGTAGGGGCGGGCACTGGATGAACCGTGTATCCCCCCTTGGCTGCCAACATCGCTCATGGGGGCGCTTCAGTGGATTTCGCAATCTTTTCGTTACACCTGGCGGGGGTGTCTTCAATTTTGGGTGCTGTAAACTTCATCACAACTGTAATTAATATGCGCAGCCCAGGAATAACGTTGGACCGCATGCCGTTATTCGTTTGGTCCGTTGTAATCACTGCGGTTTTGTTATTACTTTCTTTGCCGGTTCTCGCTGGGGCGATTACTATACTGCTAACTGACCGTAATTTAAATACTTCATTTTTTGACCCGGCGGGAGGAGGAGACCCGATTTTATACCAGCATTTATTT
>BA Pyr B H1
TACTCTCTATTTTATTTTTGGTGCGTGATCGGGCATGGTAGGGACATCCCTTAGTCTTTTAATTCGGGCCGAGCTTGGTAATCCTGGGTCTTTAATTGGTGATGACCAGATTTACAACGTTATTGTCACTGCTCACGCGTTTATTATAATTTTTTTTATAGTAATACCAATTATAATCGGGGGATTTGGAAATTGGCTTGTTCCGCTTATGTTAGGAGCCCCCGACATAGCTTTCCCCCGCATAAATAATATAAGTTTCTGGTTGCTACCCCCTTCACTTACACTACTTGTGTCGAGCAGTGTTGTTGATGTAGGGGCGGGCACTGGATGAACCGTGTATCCCCCCTTGGCTGCCAACATCGCTCATGGGGGCGCTTCAGTGGATTTCGCAATCTTTTCGTTACACCTGGCGGGGGTGTCTTCAATTTTGGGTGCTGTAAACTTCATCACAACTGTAATTAATATGCGCAGCCCAGGAATAACGTTGGACCGCATGCCGTTATTCGTTTGGTCCGTTGTAATCACTGCGGTTTTGTTATTACTTTCTTTGCCGGTTCTCGCTGGGGCGATTACTATACTGCTAACTGACCGTAATTTAAATACTTCATTTTTTGACCCGGCGGGAGGAGGAGACCCGATTTTATACCAGCATTTATTT
>BA SN Pyr H25
TACTCTTTATTTTATTTTCGGTGCGTGGTCGGGGATGGTGGGCACTTCACTTAGTCTTTTAATTCGCGCCGAGCTCGGGAACCCTGGGTCATTAATTGGCGACGACCAAATTTATAACGTTATTGTTACTGCTCATGCTTTTATTATAATTTTTTTTATAGTGATACCAATTATAATTGGAGGGTTTGGCAACTGGCTGGTGCCGCTTATGTTAGGTGCGCCTGATATGGCGTTTCCACGTATAAATAATATGAGTTTTTGGTTGTTACCTCCTTCGCTGACCCTGTTGGTGTCGAGTAGAGTAGTAGATGTCGGGGCTGGTACCGGGTGAACAGTCTACCCCCCTTTAGCTGCTAACATCGCGCATGGGGGTGCCTCAGTTGATTTTGCTATTTTTTCGTTACATCTAGCGGGGGTGTCTTCAATCTTGGGTGCTGTAAATTTTATCACTACTGTAGTGAACATACGTAGCCCAGGAATAACATTAGACCGTATGCCGCTGTTCGTCTGGTCTGTTGTAATCACTGCGGTTTTATTATTGCTCTCACTCCCTGTTCTAGCGGGGGCAATCACCATACTTTTAACGGATCGTAATTTAAACACTTCGTTTTTTGATCCGGCGGGGGGTGGTGACCCAATTTTATACCAACATTTATTT
>BA SN Pyr H24
TACTCTTTATTTTATTTTCGGTGCGTGGTCGGGGATGGTGGGCACTTCACTTAGTCTTTTAATTCGCGCCGAGCTCGGGAACCCTGGGTCATTAATTGGCGACGACCAAATTTATAACGTTATTGTTACTGCTCATGCTTTTATTATAATTTTTTTTATAGTGATACCAATTATAATTGGAGGGTTTGGCAACTGGCTGGTGCCGCTTATGTTAGGTGCGCCTGATATGGCGTTTCCACGTATAAATAATATGAGTTTTTGGTTGTTACCTCCTTCGCTGACCCTGTTGGTGTCGAGTAGAGTAGTAGATGTCGGGGCTGGTACCGGGTGAACAGTCTACCCCCCTTTAGCTGCTAACATCGCGCATGGGGGTGCCTCAGTTGATTTTGCTATTTTTTCGTTACATCTAGCGGGGGTGTCTTCAATCTTGGGTGCTGTAAATTTTATCACTACTGTAGTGAACATACGTAGCCCAGGAATAACATTAGACCGTATGCCGCTGTTCGTCTGGTCTGTTGTAATCACTGCGGTTTTATTATTGCTCTCACTCCCTGTTCTAGCGGGGGCAATCACCATACTTTTAACGGATCGTAATTTAAACACTTCGTTTTTTGATCCGGCGGGGGGTGGTGACCCAATTTTATATCAACATTTATTT
>BA Ba2205 BAV
---------------------------------------------------------------------------------------------------------------------------------------------------------------------------------------------------------------------------------------------ACGTATAAATAATATGAGTTTTTGGTTGTTACCTCCTTCGCTGACCTTGTTGGTGTCGAGCAGAGTAGTAGATGTGGGGGCTGGCACGGGGTGAACAGTGTACCCTCCTTTAGCTGCCAACATCGCGCATGGGGGCGCCTCAGTGGATTTTGCGATTTTTTCATTACATTTAGCGGGGGTGTCTTCAATTTTGGGTGCTGTAAATTTTATCACTACTGTAGTTAACATGCGGAGTCCAGGAATAACGTTAGACCGCATACCACTATTTGTCTGGTCTGTTGTAATCACTGCGGTTTTATTATTGCTCTCACTCCCTGTTCTAGCGGGGGCAATCACCATACTTTTAACGGATCGTAATTTAAACACT------------------------------------------------------
>BA Ba2203 BAV
---------------------------------------------------------------------------------------------------------------------------------------------------------------------------------------------------------------------------------------------ACGTATAAATAATATGAGTTTTTGGTTATTACCTCCTTCGCTGACCTTGTTGGTGTCGAGCAGAGTAGTAGATGTGGGGGCTGGCACGGGGTGAACAGTGTACCCTCCTTTAGCTGCCAATATCGCGCATGGGGGCGCCTCAGTGGATTTTGCGATTTTTTCACTACATTTAGCGGGGGTGTCTTCAATTTTGGGTGCTGTAAATTTTATCACTACTGTAGTTAACATGCGTAGTCCAGGAATAACATTAGACCGTATGCCACTATTTGTCTGGTCTGTTGTAATCACTGCGGTTTTATTGTTGCTCTCACTCCCTGTTCTAGCGGGGGCAATCACCATACTTTTAACGGATCGTAATTTAAACACT------------------------------------------------------
>BA Ba2202 BAV
---------------------------------------------------------------------------------------------------------------------------------------------------------------------------------------------------------------------------------------------ACGTATAAATAATATGAGTTTTTGGTTGTTACCTCCTTCGCTGACCTTGTTGGTGTCGAGCAGAGTAGTAGATGTGGGGGCTGGCACGGGGTGAACAGTGTACCCTCCTTTAGCTGCCAACATCGCGCATGGGGGCGCCTCAGTGGATTTTGCGATTTTTTCATTACATTTAGCGGGGGTGTCTTCAATTTTGGGTGCTGTAAATTTTATCACTACTGTAGTTAACATGCGGAGTCCAGGAATAACGTTAGACCGCATACCACTATTTGTCTGGTCTGTTGTAATCACTGCGGTTTTATTATTGCTCTCACTCCCTGTTCTAGCGGGGGCAATCACCATACTTTTAACGGATCGTAATTTAAACACT------------------------------------------------------
>BA A H5 SW
-----------------------------------TGGTCGGCACTTCACTCAGTCTTTTAATTCGAGCCGAGCTTGGGAACCCTGGTTCATTAATTGGCGACGACCAAATTTATAACGTTATTGTTACTGCTCATGCTTTTATTATAATTTTTTTTATAGTGATACCAATTATAATTGGTGGTTTTGGCAACTGGCTGGTGCCGCTTATGTTGGGTGCGCCTGATATGGCGTTTCCACGTATAAATAATATGAGTTTTTGGTTGTTACCTCCTTCGCTGACCTTGTTGGTGTCGAGCAGAGTAGTAGATGTGGGGGCTGGCACGGGGTGAACAGTGTACCCTCCCTTAGCTGCCAACATCGCGCATGGGGGCGCCTCAGTGGATTTTGCGATTTTTTCATTACATTTAGCGGGGGTGTCTTCAATTTTGGGTGCTGTAAATTTTATCACTACTGTAGTTAACATGCGGAGTCCAGGAATAACGTTAGACCGCATACCACTATTTGTCTGGTCTGTTGTAATCACTGCGGTTTTATTATTGCTCTCACTCCCTGTTCTAGCGGGGGCAATCACCATACTTTTAACGGATCGTAATTTAAACACTTCGTTTTTTGACCCGGCGGGGGGTGGTGACCCAATCCTATACCA----------
>BA A H4 SW
-----------------------------------TGGTCGGCACTTCACTTAGTCTTTTAATTCGAGCCGAGCTTGGGAACCCTGGTTCATTAATTGGCGACGACCAGATTTATAATGTTATTGTTACTGCTCATGCTTTTATTATAATTTTTTTTATAGTGATACCAATTATAATTGGTGGTTTTGGCAACTGGCTGGTGCCGCTCATGTTGGGTGCGCCTGATATGGCATTTCCACGTATAAATAATATGAGTTTTTGGTTGTTACCCCCTTCGCTGACCTTGTTGGTGTCGAGTAGAGTAGTAGATGTGGGGGCTGGCACGGGGTGAACGGTGTACCCTCCTTTAGCTGCGAACATCGCGCATGGGGGCGCCTCAGTGGATTTTGCGATTTTTTCATTACATTTAGCGGGGGTGTCTTCAATTTTGGGTGCTGTAAATTTTATCACTACTGTAGTTAACATGCGTAGTCCAGGAATAACATTAGACCGTATGCCACTATTTGTCTGGTCTGTTGTAATCACTGCGGTTTTATTATTGCTATCACTCCCTGTTCTAGCGGGGGCAATCACTATACTTTTAACGGATCGTAATTTAAACACTTCGTTTTTTGACCCGGCGGGGGGTGGCGACCCAATCTTATACCA----------
>BA A H3 SW
-----------------------------------TGGTCGGCACTTCACTTAGTCTTTTAATTCGAGCCGAGCTCGGGAACCCTGGTTCATTAATTGGCGACGACCAGATTTATAATGTTATTGTTACTGCTCATGCTTTTATTATAATTTTTTTTATAGTGATACCAATTATAATTGGTGGTTTTGGCAACTGGCTGGTGCCGCTCATGTTGGGTGCGCCTGATATGGCGTTTCCACGTATAAATAATATGAGTTTTTGGTTGTTACCCCCTTCGCTGACCTTGTTGGTGTCGAGTAGAGTAGTAGATGTGGGGGCTGGCACGGGGTGAACGGTATACCCTCCTTTAGCTGCGAACATCGCGCATGGGGGCGCCTCAGTGGATTTTGCGATTTTTTCATTACATTTAGCGGGGGTGTCTTCAATTTTGGGTGCTGTAAATTTTATCACTACTGTAGTTAACATGCGTAGTCCAGGAATAACATTAGACCGTATGCCACTATTTGTCTGGTCTGTTGTAATCACTGCGGTTTTATTATTGCTATCACTCCCTGTTCTAGCGGGGGCAATCACTATACTTTTAACGGATCGTAATTTAAACACTTCGTTTTTTGACCCGGCGGGGGGTGGCGACCCAATCTTATACCA----------
>Ba1909 BAV
---------------------------------------------------------------------------------------------------------------------------------------------------------------------------------------------------------------------------------------------ACGAATAAATAATATGAGTTTTTGGTTGTTACCTCCTTCGCTGACCTTGTTGGTGTCGAGCAGAGTAGTAGATGTGGGGGCTGGCACCGGGTGAACAGTGTACCCTCCTTTAGCTGCCAACATCGCGCATGGGGGCGCCTCAGTGGATTTCGCGATTTTTTCATTACATTTAGCGGGGGTGTCTTCAATTTTGGGTGCTGTAAATTTTATCACTACTGTAGTTAACATGCGTAGTCCAGGAATAACATTAGACCGCATGCCACTATTTGTCTGGTCTGTTGTAATCACCGCGGTTTTATTACTGCTTTCACTCCCTGTTCTAGCGGGAGCAATTACGATACTTTTAACGGATCGTAATTTAAACACT------------------------------------------------------
>Ba0410 BAV
---------------------------------------------------------------------------------------------------------------------------------------------------------------------------------------------------------------------------------------------ACGTATAAATAATATGAGTTTTTGGTTATTACCTCCTTCGCTGACCTTGTTGGTGTCGAGCAGAGTAGTAGATGTGGGGGCTGGCACGGGGTGAACAGTGTACCCTCCTTTAGCTGCCAATATCGCGCATGGGGGCGCCTCAGTGGATTTTGCGATTTTTTCACTACATTTAGCGGGGGTGTCTTCAATTTTGGGTGCTGTAAATTTTATCACTACTGTAGTTAACATGCGTAGTCCAGGAATAACATTAGACCGTATGCCACTATTTGTCTGGTCTGTTGTAATCACTGCGGTTTTATTGTTGCTCTCACTCCCTGTTCTAGCGGGGGCAATCACCATACTTTTAACGGATCGTAATTTAAACACT------------------------------------------------------
>Ba0409 BAV
---------------------------------------------------------------------------------------------------------------------------------------------------------------------------------------------------------------------------------------------ACGTATAAATAATATGAGTTTTTGGTTATTACCTCCTTCGCTGACCTTGTTGGTGTCGAGCAGAGTAGTAGATGTGGGGGCTGGCACGGGGTGAACAGTGTACCCTCCTTTAGCTGCCAATATCGCGCATGGGGGCGCCTCAGTGGATTTTGCGATTTTTTCACTACATTTAGCGGGGGTGTCTTCAATTTTGGGTGCTGTAAATTTTATCACTACTGTAGTTAACATGCGTAGTCCAGGAATAACATTAGACCGTATGCCACTATTTGTCTGGTCTGTTGTAATCACTGCGGTTTTATTGTTGCTCTCACTCCCTGTTCTAGCGGGGGCAATCACCATACTTTTAACGGATCGTAATTTAAACACT------------------------------------------------------
>Ba0319 BAV
---------------------------------------------------------------------------------------------------------------------------------------------------------------------------------------------------------------------------------------------ACGAATAAATAATATGAGTTTTTGGTTGTTACCTCCTTCGCTGACCTTGTTGGTGTCGAGCAGAGTAGTAGATGTGGGGGCTGGCACTGGGTGAACAGTGTACCCTCCTTTAGCTGCCAACATCGCGCATGGGGGCGCCTCAGTGGATTTCGCGATTTTTTCATTACATTTAGCGGGGGTGTCTTCAATTTTGGGTGCTGTAAATTTTATCACTACTGTAGTTAATATGCGTAGTCCAGGAATAACATTAGACCGCATGCCACTATTTGTCTGGTCTGTTGTAATCACCGCGGTTTTATTACTGCTTTCACTCCCTGTTCTAGCGGGAGCAATTACGATACTTTTAACGGATCGTAATTTAAACACT------------------------------------------------------
>Ba0309 BAV
---------------------------------------------------------------------------------------------------------------------------------------------------------------------------------------------------------------------------------------------ACGAATAAATAATATGAGTTTTTGGTTGTTACCTCCTTCGCTGACCTTGTTGGTGTCGAGCAGAGTAGTAGATGTGGGGGCTGGCACTGGGTGAACAGTGTACCCTCCTTTAGCTGCCAACATCGCGCATGGGGGCGCCTCAGTGGATTTCGCGATTTTTTCATTACATTTAGCGGGGGTGTCTTCAATTTTGGGTGCTGTAAATTTTATCACTACTGTAGTTAACATGCGTAGTCCAGGAATAACATTAGACCGCATGCCACTATTTGTCTGGTCTGTTGTAATCACCGCGGTTTTATTACTGCTTTCACTCCCTGTCCTAGCGGGAGCAATTACGATACTTTTAACGGATCGTAATTTAAACACT------------------------------------------------------
>BA GBOL09409 BAV
TACTCTCTATTTTATTTTTGGTGCGTGGTCGGGGATGGTGGGGACCTCCCTCAGTCTTTTAATTCGAGCCGAGCTTGGCAATCCTGGGTCTCTAATTGGTGACGACCAAATTTACAACGTTATTGTCACTGCTCATGCGTTTATTATAATTTTTTTTATAGTGATACCAATTATAATCGGTGGGTTTGGTAACTGGCTTGTTCCGCTCATGTTAGGAGCCCCAGATATGGCATTTCCCCGCATGAATAATATAAGTTTCTGGTTGTTACCCCCTTCGCTCACACTGCTTGTATCGAGCAGTGTTGTTGATGTAGGGGCGGGCACTGGGTGGACCGTGTATCCCCCCTTGGCTGCCAACATCGCACATGGGGGTGCTTCTGTGGATTTCGCAATTTTTTCGCTACACTTGGCGGGGGTGTCTTCAATTTTGGGCGCTGTAAACTTCATTACAACTGTAATTAATATGCGCAGCCCAGGAATAACGTTGGATCGCATACCGCTATTCGTTTGGTCTGTTGTAATTACTGCGGTTTTATTACTACTTTCTCTACCGGTTCTTGCCGGGGCAATTACTATACTGCTAACTGACCGTAATTTAAATACTTCATTTTTTGATCCGGCGGGGGGAGGAGACCCAATTTTATACCAGCACTTATTT
>BA GBOL17402 BAV
TACTCTTTATTTCATTTTCGGTGCGTGGTCGGGGATGGTCGGCACTTCACTTAGTCTTTTAATTCGAGCCGAGCTTGGGAACCCTGGTTCATTAATTGGCGACGACCAAATTTATAACGTTATTGTTACTGCTCATGCTTTTATTATAATTTTTTTTATAGTGATACCAATTATAATTGGTGGTTTTGGCAACTGGTTGGTGCCGCTCATGTTGGGTGCGCCTGATATGGCGTTTCCACGTATAAATAATATGAGTTTTTGGTTGTTACCCCCTTCGCTGACCTTGTTGGTGTCGAGTAGAGTAGTAGATGTGGGGGCTGGCACGGGGTGAACAGTGTACCCTCCTTTAGCTGCGAACATCGCGCATGGGGGCGCCTCAGTGGATTTTGCGATTTTTTCATTACATTTAGCGGGGGTGTCTTCAATTTTGGGTGCTGTAAATTTTATCACTACTGTAGTTAACATGCGTAGTCCAGGAATAACATTAGACCGTATGCCACTATTTGTCTGGTCTGTTGTAATCACTGCGGTTTTATTATTGCTATCACTCCCTGTTCTAGCGGGGGCAATCACTATACTTTTAACGGATCGTAATTTAAACACTTCGTTTTTTGACCCGGCGGGGGGTGGCGACCCAATCTTATACCAGCACTTATTT
>BA GBOL17400 BAV
TACTCTTTATTTCATTTTCGGTGCGTGGTCGGGGATGGTCGGCACTTCACTTAGTCTTTTAATTCGAGCCGAGCTTGGGAACCCTGGTTCATTAATTGGCGACGACCAAATTTATAACGTTATTGTTACTGCTCATGCTTTTATTATAATTTTTTTTATAGTGATACCAATTATAATTGGTGGTTTTGGCAACTGGTTGGTGCCGCTCATGTTGGGTGCGCCTGATATGGCGTTTCCACGTATAAATAATATGAGTTTTTGGTTGTTACCCCCTTCGCTGACCTTGTTGGTGTCGAGTAGAGTAGTAGATGTGGGGGCTGGCACGGGGTGAACAGTGTACCCTCCTTTAGCTGCGAACATCGCGCATGGGGGCGCCTCAGTGGATTTTGCGATTTTTTCATTACATTTAGCGGGGGTGTCTTCAATTTTGGGTGCTGTAAATTTTATCACTACTGTAGTTAACATGCGTAGTCCAGGAATAACATTAGACCGTATGCCACTATTTGTCTGGTCTGTTGTAATCACTGCGGTTTTATTATTGCTATCACTCCCTGTTCTAGCGGGGGCAATCACTATACTTTTAACGGATCGTAATTTAAACACTTCGTTTTTTGACCCGGCGGGGGGTGGCGACCCAATCTTATACCAGCACTTATTT
>BA GBOL08935 BAV
TACTCTTTATTTCATTTTCGGTGCGTGGTCGGGGATGGTCGGCACTTCACTTAGTCTTTTAATTCGAGCCGAGCTTGGGAACCCTGGTTCATTAATTGGCGACGACCAAATTTATAACGTTATTGTTACTGCTCATGCTTTTATTATAATTTTTTTTATAGTGATACCAATTATAATTGGTGGTTTTGGCAACTGGCTGGTGCCGCTTATGTTGGGTGCGCCTGATATGGCGTTCCCACGTATAAATAATATGAGTTTTTGGTTGTTACCTCCTTCGCTGACCTTGTTGGTGTCGAGCAGAGTAGTAGATGTGGGGGCTGGCACGGGGTGAACAGTGTACCCCCCTTTAGCTGCCAACATCGCGCATGGGGGCGCCTCAGTGGATTTTGCGATTTTTTCATTACATTTAGCGGGGGTGTCTTCAATTTTGGGTGCTGTAAATTTTATCACTACTGTAGTTAACATGCGTAGTCCAGGAATAACGTTAGACCGCATACCACTATTTGTCTGGTCTGTTGTAATCACTGCGGTTTTATTATTGCTCTCACTCCCTGTTCTAGCGGGGGCAATCACCATACTTTTAACGGATCGTAATTTAAACACTTCGTTTT-----------------------------------------------
>BA GBOL01062 BAV
TACTCTTTATTTCATTTTCGGTGCGTGGTCGGGGATGGTCGGCACTTCACTTAGTCTTTTAATTCGAGCCGAGCTTGGGAACCCTGGTTCATTAATTGGCGACGACCAAATTTATAACGTTATTGTTACTGCTCATGCTTTTATTATAATTTTTTTTATAGTGATACCAATTATAATTGGTGGTTTTGGCAACTGGTTGGTGCCGCTCATGTTGGGTGCGCCTGATATGGCGTTTCCACGTATAAATAATATGAGTTTTTGGTTGTTACCCCCTTCGCTGACCTTGTTGGTGTCGAGTAGAGTAGTAGATGTGGGGGCTGGCACGGGGTGAACAGTGTACCCTCCTTTAGCTGCGAACATCGCGCATGGGGGCGCCTCAGTGGATTTTGCGATTTTTTCATTACATTTAGCGGGGGTGTCTTCAATTTTGGGTGCTGTAAATTTTATCACTACTGTAGTTAACATGCGTAGTCCAGGAATAACATTAGACCGTATGCCACTATTTGTCTGGTCTGTTGTAATCACTGCGGTTTTATTATTGCTATCACTCCCTGTTCTAGCGGGGGCAATCACTATACTTTTAACGGATCGTAATTTAAACACTTCGTTTTTTGACCCGGCGGGGGGG------------------------------
>BA Murr 1
TACTCTTTATTTTATTTTCGGCGCGTGGTCGGGGATGGTGGGCACTTCACTTAGTCTTTTAATTCGAGCCGAGCTTGGGAACCCTGGTTCATTAATTGGCGACGACCAAATTTATAATGTTATTGTTACTGCACATGCTTTTATTATAATTTTTTTTATAGTGATACCAATTATAATTGGTGGATTTGGTAATTGGCTGGTGCCGCTTATGTTGGGTGCACCTGACATGGCGTTTCCACGAATAAATAATATGAGTTTTTGGTTGTTACCTCCTTCGCTGACCTTGTTGGTGTCGAGCAGAGTAGTAGATGTGGGGGCTGGCACCGGGTGAACAGTGTACCCTCCTTTAGCTGCCAACATCGCGCATGGGGGTGCCTCAGTGGATTTTGCTATTTTTTCATTACATTTAGCGGGGGTATCTTCAATTTTGGGTGCTGTAAATTTTATCACTACTGTAGTTAACATACGTAGCCCAGGAATAACATTAGACCGTATGCCGCTGTTCGTTTGGTCTGTTGTAATCACTGCGGTTTTATTATTGCTCTCACTCCCTGTCCTGGCGGGGGCAATCACCATACTTTTAACTGACCGCAATTTAAACACTTCGTTTTTTGACCCGGCGGGGGGCGGTGATCCAATTTTATACCAACACTTATTT
>BA Murr 2
TACTCTTTATTTCATTTTCGGTGCGTGGTCGGGGATGGTGGGCACTTCACTTAGTCTTTTAATTCGAGCCGAGCTTGGGAACCCTGGGTCATTAATTGGCGACGACCAAATTTATAACGTTATTGTTACTGCTCATGCTTTTATTATAATTTTTTTTATAGTGATACCAATTATAATTGGTGGTTTTGGTAACTGGCTGGTGCCGCTTATGTTGGGTGCGCCTGATATAGCGTTTCCACGAATAAATAATATGAGTTTTTGGTTGTTACCTCCTTCGCTGACCTTGTTGGTGTCGAGCAGAGTAGTAGATGTGGGGGCTGGCACTGGGTGAACAGTGTACCCTCCTTTAGCTGCCAACATCGCGCATGGGGGCGCCTCAGTGGATTTCGCGATTTTTTCATTACATTTAGCGGGGGTGTCTTCAATTTTGGGTGCTGTAAATTTTATCTCTACTGTAGTTAACATGCGTAGTCCAGGAATAACATTAGACCGCATGCCACTATTTGTCTGGTCTGTTGTAATCACTGCGGTTTTATTACTGCTTTCACTCCCTGTTCTAGCGGGAGCAATTACGATACTTTTAACGGATCGTAATTTAAACACTTCGTTTTTTGACCCGGCGGGGGGTGGTGACCCAATCTTATACCAGCACTTATTT
>BA Murr 3
TACTCTTTATTTCATTTTCGGTGCGTGGTCGGGGATGGTGGGCACTTCACTTAGTCTTTTAATTCGAGCCGAGCTTGGGAACCCTGGGTCATTAATTGGCGACGACCAAATTTATAACGTTATTGTTACTGCTCATGCTTTTATTATAATTTTTTTTATAGTGATACCAATTATAATTGGTGGTTTTGGTAACTGGCTGGTGCCGCTTATGTTGGGTGCGCCTGATATAGCGTTTCCACGAATAAATAATATGAGTTTTTGGTTGTTACCTCCTTCGCTGACCTTGTTGGTGTCGAGCAGAGTAGTAGATGTGGGGGCTGGCACTGGGTGAACAGTGTACCCTCCTTTAGCTGCCAACATCGCGCATGGGGGCGCCTCAGTGGATTTCGCGATTTTTTCATTACATTTAGCGGGGGTGTCTTCAATTTTGGGTGCTGTAAATTTTATCACTACTGTAGTTAACATGCGTAGTCCAGGAATAACATTAGACCGCATGCCACTATTTGTCTGGTCTGTTGTAATCACTGCGGTTTTATTACTGCTTTCACTCCCTGTTCTAGCGGGAGCAATTACGATACTTTTAACGGATCGTAATTTAAACACTTCGTTTTTTGACCCGGCGGGGGGTGGTGACCCAATCTTATACCAGCACTTATTT
>BA Murr 4
TACTCTTTATTTCATTTTCGGTGCGTGGTCGGGGATGGTGGGCACTTCACTTAGTCTTTTAATTCGAGCCGAGCTTGGGAACCCTGGGTCATTAATTGGCGACGACCAAATTTATAACGTTATTGTTACTGCTCATGCTTTTATTATAATTTTTTTTATAGTGATACCAATTATAATTGGTGGTTTTGGTAACTGGCTGGTGCCGCTTATGTTGGGTGCGCCTGATATGGCGTTTCCACGAATAAATAATATGAGTTTTTGGTTGTTACCTCCTTCGCTGACCTTGTTGGTGTCGAGCAGAGTAGTAGATGTGGGGGCTGGCACTGGGTGAACAGTGTACCCTCCTTTAGCTGCCAACATCGCGCATGGGGGCGCCTCAGTGGATTTCGCGATTTTTTCATTACATTTAGCGGGGGTGTCTTCAATTTTGGGTGCTGTAAATTTTATCACTACTGTAGTTAACATGCGTAGTCCAGGAATAACATTAGACCGCATGCCACTATTTGTCTGGTCTGTTGTAATCACTGCGGTTTTATTACTGCTTTCACTCCCTGTTCTAGCGGGGGCAATTACGATACTTTTAACGGATCGTAATTTAAACACTTCGTTTTTTGACCCGGCGGGGGGTGGTGACCCAATTTTATACCAGCACTTATTT
>BA spc4 Sicily
TACTCTTTATTTCATTTTCGGTGCGTGGTCGGGGATGGTGGGCACTTCACTTAGTCTTTTAATTCGAGCCGAGCTTGGGAACCCTGGTTCATTAATTGGCGACGACCAAATTTATAACGTTATTGTTACTGCTCATGCTTTTATTATAATTTTTTTTATAGTGATACCAATTATAATTGGTGGTTTTGGCAACTGGCTGGTGCCGCTTATGTTGGGTGCGCCTGATATGGCGTTTCCACGTATAAATAATATGAGTTTTTGGTTGTTACCTCCTTCGCTGACCTTGTTGGTGTCCAGCAGAGTAGTAGATGTGGGGGCTGGCACGGGGTGAACAGTGTACCCTCCTTTAGCTGCCAACATCGCGCATGGGGGCGCCTCAGTGGATTTTGCGATTTTTTCATTACATTTAGCGGGGGTGTCTTCAATTTTGGGTGCTGTAAATTTTATCACTACTGTAGTTAACATACGTAGTCCAGGAATAACATTAGACCGTATGCCACTATTTGTCTGGTCTGTTGTAATCACTGCGGTTTTATTATTGCTGTCACTTCCTGTTCTAGCGGGGGCAATCACCATACTTTTAACGGATCGTAATTTAAACACTTCGTTTTTTGACCCGGCGGGGGGTGGTGACCCAAT-------------------
>BA spc3 Sicily
TACTCTTTATTTCATTTTCGGTGCGTGGTCGGGGATGGTGGGCACTTCACTTAGTCTTTTAATTCGAGCCGAGCTTGGGAACCCTGGTTCATTAATTGGCGACGACCAAATTTATAACGTTATTGTTACTGCTCATGCTTTTATTATAATTTTTTTTATAGTGATACCAATTATAATTGGTGGTTTTGGCAACTGGCTGGTGCCGCTTATGTTGGGTGCGCCTGATATGGCGTTTCCACGTATAAATAATATGAGTTTTTGGTTGTTACCTCCTTCGCTGACCTTGTTGGTGTCCAGCAGAGTAGTAGATGTGGGGGCTGGCACGGGGTGAACAGTGTACCCTCCTTTAGCTGCCAACATCGCGCATGGGGGCGCCTCAGTGGATTTTGCGATTTTTTCATTACATTTAGCGGGGGTGTCTTCAATTTTGGGTGCTGTAAATTTTATCACTACTGTAGTTAACATACGTAGTCCAGGAATAACATTAGACCGTATGCCACTATTTGTCTGGTCTGTTGTAATCACTGCGGTTTTATTATTGCTGTCACTTCCTGTTCTAGCGGGGGCAATCACCATACTTTTAACGGATCGTAATTTAAACACTTCGTTTTTTGACCCGGCGGGGGGTGGTGACCCAAT-------------------
>BA spc2 Sicily
TACTCTTTATTTCATTTTCGGTGCGTGGTCGGGGATGGTGGGCACTTCACTTAGTCTTTTAATTCGAGCCGAGCTTGGGAACCCTGGTTCATTAATTGGCGACGACCAAATTTATAACGTTATTGTTACTGCTCATGCTTTTATTATAATTTTTTTTATAGTGATACCAATTATAATTGGTGGTTTTGGCAACTGGCTGGTGCCGCTTATGTTGGGTGCGCCTGATATGGCGTTTCCACGTATAAATAATATGAGTTTTTGGTTGTTACCTCCTTCGCTGACCTTGTTGGTGTCCAGCAGAGTAGTAGATGTGGGGGCTGGCACGGGGTGAACAGTGTACCCTCCTTTAGCTGCCAACATCGCGCATGGGGGCGCCTCAGTGGATTTTGCGATTTTTTCATTACATTTAGCGGGGGTGTCTTCAATTTTGGGTGCTGTAAATTTTATCACTACTGTAGTTAACATACGTAGTCCAGGAATAACATTAGACCGTATGCCACTATTTGTCTGGTCTGTTGTAATCACTGCGGTTTTATTATTGCTGTCACTTCCTGTTCTAGCGGGGGCAATCACCATACTTTTAACGGATCGTAATTTAAACACTTCGTTTTTTGACCCGGCGGGGGGTGGTGACCCAAT-------------------
>BA spc1 Sicily
TACTCTTTATTTCATTTTCGGTGCGTGGTCGGGGATGGTGGGCACTTCACTTAGTCTTTTAATTCGAGCCGAGCTTGGGAACCCTGGTTCATTAATTGGCGACGACCAAATTTATAACGTTATTGTTACTGCTCATGCTTTTATTATAATTTTTTTTATAGTGATACCAATTATAATTGGTGGTTTTGGCAACTGGCTGGTGCCGCTTATGTTGGGTGCGCCTGATATGGCGTTTCCACGTATAAATAATATGAGTTTTTGGTTGTTACCTCCTTCGCTGACCTTGTTGGTGTCCAGCAGAGTAGTAGATGTGGGGGCTGGCACGGGGTGAACAGTGTACCCTCCTTTAGCTGCCAACATCGCGCATGGGGGCGCCTCAGTGGATTTTGCGATTTTTTCATTACATTTAGCGGGGGTGTCTTCAATTTTGGGTGCTGTAAATTTTATCACTACTGTAGTTAACATACGTAGTCCAGGAATAACATTAGACCGTATGCCACTATTTGTCTGGTCTGTTGTAATCACTGCGGTTTTATTATTGCTGTCACTTCCTGTTCTAGCGGGGGCAATCACCATACTTTTAACGGATCGTAATTTAAACACTTCGTTTTTTGACCCGGCGGGGGGTGGTGACCCAAT-------------------
>BA 44 FR(ME) Gatt
TACTCTTTATTTCATTTTCGGTGCGTGGTCGGGGATGGTCGGCACTTCACTTAGTCTTTTAATTCGAGCCGAGCTTGGGAACCCTGGTTCATTAATTGGCGACGACCAGATTTATAATGTTATTGTTACTGCTCATGCTTTTATTATAATTTTTTTTATAGTGATACCAATTATAATTGGTGGTTTTGGCAACTGGCTGGTGCCGCTCATGTTGGGTGCGCCTGATATGGCGTTTCCACGTATAAATAATATGAGTTTTTGGTTGTTACCCCCTTCGCTGACCTTGTTGGTGTCGAGTAGAGTAGTAGATGTGGGGGCTGGCACGGGGTGAACAGTGTACCCTCCTTTAGCTGCGAACATCGCGCATGGGGGCGCCTCAGTGGATTTTGCGATTTTTTCATTACATCTAGCGGGGGTGTCTTCAATTTTGGGTGCTGTAAATTTTATCACTACTGTAGTTAACATGCGTAGTCCAGGAATAACATTAGACCGTATGCCACTATTTGTCTGGTCTGTTGTAATCACTGCGGTTTTATTATTGCTATCACTCCCTGTTCTAGCGGGGGCAATCACTATACTTTTAACGGATCGTAATTTAAACACTTCGTTTTTTGACCCGGCGGGGGGTGGCGACCCAATCTTATACCAGCACTTATTT
>BA 43 FR(ME) Gatt
TACTCTTTATTTCATTTTCGGTGCGTGGTCGGGGATGGTCGGCACTTCACTTAGTCTTTTAATTCGAGCCGAGCTTGGGAACCCTGGTTCATTAATTGGCGACGACCAGATTTATAATGTTATTGTTACTGCTCATGCTTTTATTATAATTTTTTTTATAGTGATACCAATTATAATTGGTGGTTTTGGCAACTGGCTGGTGCCGCTCATGTTGGGTGCGCCTGATATGGCGTTTCCACGTATAAATAATATGAGTTTTTGGTTGTTACCCCCTTCGCTGACCTTGTTGGTGTCGAGTAGAGTAGTAGATGTGGGGGCTGGCACGGGGTGAACAGTGTACCCTCCTTTAGCTGCGAACATCGCGCATGGGGGCGCCTCAGTGGATTTTGCGATTTTTTCATTACATTTAGCGGGGGTGTCTTCAATTTTGGGTGCTGTAAATTTTATCACTACTGTAGTTAACATGCGTAGTCCAGGAATAACATTAGACCGTATGCCACTATTTGTTTGGTCTGTTGTAATCACTGCGGTTTTATTATTGCTATCACTCCCTGTTCTAGCGGGGGCAATCACTATACTTTTAACGGATCGTAATTTAAACACTTCGTTTTTTGACCCGGCGGGGGGTGGCGACCCAATCTTATACCAGCACTTATTT
>BA Obito IT
-------------------GGTGCGTGGTCGGGGATGGTTGGAACTTCACTTAGTCTTTTAATTCGAGCCGAGCTTGGGAACCCTGGTTCATTAATTGGTGACGACCAGATTTATAACGTTATTGTTACTGCCCATGCTTTTATTATAATTTTTTTTATAGTGATACCAATTATAATCGGCGGTTTTGGCAACTGGCTGGTGCCTCTTATGCTGGGTGCGCCAGATATGGCGTTTCCACGTATAAATAATATAAGTTTTTGGTTGTTACCTCCTTCGCTGACCTTGTTGGTGTCGAGCAGAGTGGTAGATGTAGGGGCTGGCACCGGGTGAACAGTGTACCCGCCTTTAGCTGCCAACATCGCGCATGGGGGCGCCTCAGTGGATTTTGCGATTTTTTCATTACATTTAGCGGGGGTGTCTTCGATTTTGGGTGCTGTAAATTTTATCACTACTGTAGTTAATATACGTAGTCCAGGAATAACGTTAGACCGCATGCCGTTATTCGTTTGGTCTGTTGTAATCACTGCGGTTTTATTACTGCTCTCACTCCCTGTTCTAGCGGGGGCAATCACTATACTTTTAACGGATCGTAATTTAAACACTTCGTTTTTTGACCCGGCGGGGGGCGGTGA-------------------------
>BA Aniene IT
-------------------GGTGCGTGGTCGGGGATGGTGGGCACTTCACTTAGTCTTTTAATTCGAGCCGAGCTTGGGAACCCTGGGTCATTAATTGGCGACGACCAAATTTATAACGTTATTGTTACTGCTCATGCTTTTATTATAATTTTTTTTATAGTGATACCAATTATAATTGGTGGATTTGGCAACTGGCTGGTGCCGCTTATGTTGGGTGCGCCTGATATGGCGTTTCCACGTATAAATAATATGAGTTTCTGGTTGTTACCTCCTTCGCTGACCTTGTTGGTGTCTAGCAGAGTAGTAGATGTTGGGGCTGGCACGGGGTGAACAGTGTATCCTCCTTTAGCTGCCAACATCGCGCATGGGGGTGCCTCAGTTGATTTTGCGATTTTTTCATTACATTTAGCGGGGGTGTCTTCAATTTTGGGTGCTGTAAATTTTATCACTACTGTAGTTAACATACGTAGTCCAGGAATAACATTAGACCGTATGCCACTATTTGTCTGGTCTGTTGTAATTACTGCGGTCTTATTATTGCTATCACTCCCTGTTCTAGCGGGGGCAATCACCATACTTTTAACGGATCGTAATTTAAATACTTCGTTTTTTGACCCGGCGGGGGGTGGTGA-------------------------
>BA Fosso di Galantina IT
-------------------GGTGCGTGGTCGGGGATGGTTGGAACTTCACTCAGTCTTTTAATTCGAGCCGAGCTCGGGAACCCTGGTTCATTAATTGGTGACGACCAGATTTATAACGTTATTGTTACTGCTCATGCTTTTATTATAATTTTTTTTATAGTGATACCAATTATAATTGGCGGTTTTGGCAACTGGCTGGTGCCTCTTATGCTGGGTGCACCAGATATGGCGTTTCCACGTATAAATAATATAAGTTTTTGGTTGTTACCTCCTTCGCTGACCTTGTTGGTGTCGAGCAGAGTGGTAGATGTAGGGGCTGGCACCGGGTGAACAGTGTACCCGCCTTTAGCTGCCAACATCGCGCATGGGGGCGCCTCGGTGGATTTTGCGATTTTTTCATTACATTTAGCGGGGGTGTCTTCGATTTTGGGTGCTGTAAATTTTATCACCACTGTAGTTAATATACGTAGTCCAGGAATAACGTTAGACCGCATGCCGTTATTCGTCTGGTCTGTTGTAATCACTGCGGTTTTATTACTGCTTTCACTCCCTGTTCTAGCGGGGGCAATCACTATACTTTTAACGGATCGTAATTTAAACACTTCGTTTTTTGACCCGGCGGGGGGCGGTGA-------------------------
>BA 5 Finn
TACTCTTTATTTTATTTTCGGTGCGTGGTCGGGGATGGTGGGCACTTCACTTAGTCTTTTAATTCGAGCCGAGCTCGGGAACCCTGGTTCATTAATTGGCGATGACCAAATTTATAACGTTATTGTTACTGCCCATGCTTTTATTATAATTTTTTTTATAGTGATACCAATTATAATTGGCGGGTTTGGCAACTGGCTGGTGCCGCTTATGTTGGGTGCACCTGATATAGCGTTTCCACGTATAAATAATATGAGTTTTTGGTTGCTACCTCCTTCGCTGACCTTGTTGGTGTCGAGCAGAGTAGTAGATGTCGGGGCTGGCACCGGGTGAACAGTGTACCCCCCTTTAGCTGCCAACATCGCGCATGGGGGCGCCTCAGTGGATTTTGCGATTTTTTCATTACATTTAGCGGGGGTGTCTTCAATCTTGGGTGCTGTAAATTTTATCACTACTGTAGTTAACATACGTAGCCCAGGAATAACATTAGACCGTATGCCGCTATTCGTCTGGTCTGTTGTAATCACTGCGGTTTTATTATTGCTCTCACTCCCTGTTCTAGCGGGGGCAATCACCATACTTTTAACGGATCGTAATTTAAACACTTCGTTTTTTGATCCGGCGGGGGGTGGTGACCCAATTTTATATCAACACTTATTT
>BA 4 Finn
TACTCTTTATTTTATTTTCGGTGCGTGGTCGGGGATGGTGGGCACTTCACTTAGTCTTTTAATTCGAGCCGAGCTCGGGAACCCTGGTTCATTAATTGGCGACGACCAAATTTATAACGTTATTGTTACTGCTCATGCTTTTATTATAATTTTTTTTATAGTGATACCAATTATAATTGGTGGGTTTGGCAACTGGCTGGTGCCGCTTATGTTGGGTGCACCTGATATAGCGTTTCCACGTATAAATAATATGAGTTTTTGGTTGCTACCTCCTTCGCTGACCCTGTTGGTGTCGAGCAGAGTAGTAGATGTCGGGGCTGGCACCGGGTGAACAGTGTACCCCCCTTTAGCTGCCAACATCGCGCATGGGGGCGCCTCAGTGGATTTTGCGATTTTTTCATTACATTTAGCGGGGGTGTCTTCAATCTTGGGTGCTGTAAATTTTATCACTACTGTAGTTAACATGCGTAGCCCAGGAATAACATTAGACCGTATGCCGCTATTCGTCTGGTCTGTTGTAATCACTGCGGTTTTATTATTGCTCTCACTCCCTGTTCTAGCGGGGGCAATCACCATACTTTTAACGGATCGTAATTTAAACACTTCGTTTTTTGACCCGGCGGGGGGCGGTGACCCAATTTTATATCAACACTTATTT
>BA 3 Finn
TACTCTTTATTTTATTTTCGGTGCGTGGTCGGGGATGGTGGGCACTTCACTTAGTCTTTTAATTCGAGCCGAGCTCGGGAACCCTGGTTCATTAATTGGCGACGACCAAATTTATAACGTTATTGTTACTGCTCATGCTTTTATTATAATTTTTTTTATAGTGATACCAATTATAATTGGTGGGTTTGGCAACTGGCTGGTGCCGCTTATGTTGGGTGCACCTGATATAGCGTTTCCACGTATAAATAATATGAGTTTTTGGTTGCTACCTCCTTCGCTGACCCTGTTGGTGTCGAGCAGAGTAGTAGATGTCGGGGCTGGCACCGGGTGAACAGTGTACCCCCCTTTAGCTGCCAACATCGCGCATGGGGGCGCCTCAGTGGATTTTGCGATTTTTTCATTACATTTAGCGGGGGTGTCTTCAATCTTGGGTGCTGTAAATTTTATCACTACTGTAGTTAACATACGTAGCCCAGGAATAACATTAGACCGTATGCCGCTATTCGTCTGGTCTGTTGTAATCACTGCGGTTTTATTATTGCTCTCACTCCCTGTTCTAGCGGGGGCAATCACCATACTTTTAACGGATCGTAATTTAAACACTTCGTTTTTTGACCCGGCGGGGGGTGGTGACCCAATTTTATATCAACACTTATTT
>BA 2 Finn
TACTCTTTATTTTATTTTCGGTGCGTGGTCGGGGATGGTGGGCACTTCACTTAGTCTTTTAATTCGAGCCGAGCTCGGGAACCCTGGTTCATTAATTGGCGACGACCAAATTTATAACGTTATTGTTACTGCTCATGCTTTTATTATAATTTTTTTTATAGTGATACCAATTATAATTGGTGGGTTTGGCAACTGGCTGGTGCCGCTTATGTTGGGTGCACCTGATATAGCGTTTCCACGTATAAATAATATGAGTTTTTGGTTGCTACCTCCTTCGCTGACCCTGTTGGTGTCGAGCAGAGTAGTAGATGTCGGGGCTGGCACCGGGTGAACAGTGTACCCCCCTTTAGCTGCCAACATCGCGCATGGGGGCGCCTCAGTGGATTTTGCGATTTTTTCATTACATTTAGCGGGGGTGTCTTCAATCTTGGGTGCTGTAAATTTTATCACTACTGTAGTTAACATACGTAGCCCAGGAATAACATTAGACCGTATGCCGCTATTCGTCTGGTCTGTTGTAATCACTGCGGTTTTATTATTGCTCTCACTCCCTGTTCTAGCGGGGGCAATCACCATACTTTTAACGGATCGTAATTTAAACACTTCGTTTTTTGACCCGGCGGGGGGCGGTGACCCAATTTTATATCAACACTTATTT
>BA 1 Finn
TACTCTTTATTTTATTTTCGGTGCGTGGTCGGGGATGGTGGGCACTTCACTTAGTCTTTTAATTCGAGCCGAGCTCGGGAACCCTGGTTCATTAATTGGCGACGACCAAATTTATAACGTTATTGTTACTGCTCATGCTTTTATTATAATTTTTTTTATAGTGATACCAATTATAATTGGTGGGTTTGGCAACTGGCTGGTGCCGCTTATGTTGGGTGCACCTGATATAGCGTTTCCACGTATAAATAATATGAGTTTTTGGTTGTTACCTCCTTCGCTGACCCTGTTGGTGTCGAGCAGAGTAGTAGATGTCGGGGCTGGCACCGGGTGAACAGTGTACCCCCCTTTAGCTGCCAACATCGCGCATGGGGGCGCCTCAGTGGATTTTGCGATTTTTTCATTACATTTAGCGGGGGTGTCTTCAATCTTGGGTGCTGTAAATTTTATCACTACTGTAGTTAACATACGTAGCCCAGGAATAACATTAGACCGTATGCCGCTATTCGTCTGGTCTGTTGTAATCACTGCGGTTTTATTATTGCTCTCACTCCCTGTTCTAGCGGGGGCAATCACCATACTTTTAACGGATCGTAATTTAAACACTTCGTTTTTTGACCCGGCGGGGGGCGGTGACCCAATTTTATATCAACACTTATTT
>Bmel CH H4 SW
TACCCTTTATTTTATTTTTGGTGCGTGGTCGGGTATGGTGGGGACTTCACTGAGCCTGCTAATTCGAGCCGAACTTGGAAACCCGGGTTCTTTAATTGGGGATGACCAGATTTACAACGTGATTGTTACTGCCCATGCGTTTATTATAATTTTTTTTATAGTGATACCAATTATAATTGGTGGGTTTGGCAATTGGTTAGTGCCTTTAATACTAGGGGCCCCAGACATGGCCTTTCCTCGTATAAACAATATAAGTTTTTGGTTGTTGCCGCCTTCGTTAACCTTGCTTGTGTCAAGTAGAATTGTAGATGTTGGTGCGGGAACGGGATGGACGGTGTACCCACCGCTTTCAGCCAATATCGCTCATGGTGGGGCATCTGTCGATTTTGCTATTTTTTCTCTACATTTGGCAGGGGTGTCTTCTATCTTAGGGGCTGTAAATTTTATTACAACTGTTGTTAACATGCGTAGCCCTGGAATGACTCTGGACCGAATACCCCTGTTTGTATGGTCTGTAGTAATTACCGCTGTTCTCTTACTCCTGTCGCTGCCGGTGCTGGCAGGAGCTATTACTATGTTACTAACGGATCGTAATTTGAATACCTCGTTTTTTGACCCTGCAGGTGGGGGTGATCCTATTTTGTACCAACATTTATTT
>Bmel CH H3 SW
-----------------------------------TGGTGGGGACTTCACTGAGCCTGCTAATTCGAGCCGAACTTGGAAACCCGGGTTCTTTAATTGGGGATGACCAGATTTACAACGTGATTGTTACTGCCCATGCGTTTATTATAATTTTTTTTATAGTGATACCAATTATAATTGGAGGGTTTGGCAATTGGTTAGTGCCTTTAATACTAGGGGCCCCAGACATGGCCTTTCCTCGTATAAACAATATAAGTTTTTGGTTGTTGCCGCCTTCGTTAACCTTGCTTGTGTCAAGTAGAATTGTAGATGTTGGTGCGGGAACGGGATGGACGGTGTACCCACCGCTTTCAGCCAATATCGCTCATGGTGGGGCATCTGTCGATTTTGCTATTTTTTCTCTACATTTGGCAGGGGTGTCTTCTATCTTAGGGGCTGTAAATTTTATTACAACTGTTGTTAACATGCGTAGCCCTGGAATGACTCTGGACCGAATACCCCTGTTTGTATGGTCTGTAGTAATTACCGCTGTTCTCTTACTCCTGTCGCTGCCGGTGTTGGCAGGAGCTATTACTATGTTACTAACGGATCGTAATTTGAATACCTCGTTTTTTGACCCTGCAGGTGGGGGTGATCCTATTTTGTACCA----------
>Bmel CH H2 SW
-----------------------------------TGGTGGGGACTTCACTGAGCCTGCTAATTCGAGCCGAACTTGGAAACCCGGGTTCTTTAATTGGGGATGACCAGATTTACAACGTGATTGTTACTGCCCATGCGTTTATTATAATTTTTTTTATAGTGATACCAATTATAATTGGTGGGTTTGGCAATTGGTTAGTGCCTTTAATACTAGGGGCCCCAGACATGGCCTTTCCTCGTATAAACAATATAAGTTTTTGGTTGTTGCCGCCTTCGTTAACCTTGCTTGTGTCAAGTAGAATTGTAGATGTTGGTGCGGGAACGGGATGGACGGTGTACCCACCGCTTTCAGCCAATATCGCTCATGGTGGGGCATCTGTCGATTTTGCTATTTTTTCTCTACATTTGGCAGGGGTGTCTTCTATCTTAGGGGCTGTAAATTTTATTACAACTGTTGTTAACATGCGTAGCCCTGGAATGACTCTGGACCGAATACCCCTGTTTGTATGGTCTGTAGTAATTACCGCTGTTCTCTTACTCTTGTCGCTGCCGGTGCTGGCAGGAGCTATTACTATGTTACTAACGGATCGTAATTTGAATACCTCGTTTTTTGACCCTGCAGGTGGGGGTGATCCTATTTTGTACCA----------
>BA BC ZSM AQU 00763 iBOL
TACTCTTTATTTCATTTTCGGTGCGTGGTCGGGGATGGTCGGCACTTCACTTAGTCTTTTAATTCGAGCCGAGCTTGGGAACCCTGGTTCATTAATTGGCGACGACCAAATTTATAACGTTATTGTTACTGCTCATGCTTTTATTATAATTTTTTTTATAGTGATACCAATTATAATTGGTGGTTTTGGCAACTGGTTGGTGCCGCTCATGTTGGGTGCGCCTGATATGGCGTTTCCACGTATAAATAATATGAGTTTTTGGTTGTTACCCCCTTCGCTGACCTTGTTGGTGTCGAGTAGAGTAGTAGATGTGGGGGCTGGCACGGGGTGAACAGTGTACCCTCCTTTAGCTGCGAACATCGCGCATGGGGGCGCCTCAGTGGATTTTGCGATTTTTTCATTACATTTAGCGGGGGTGTCTTCAATTTTGGGTGCTGTAAATTTTATCACTACTGTAGTTAACATGCGTAGTCCAGGAATAACATTAGACCGTATGCCACTATTTGTCTGGTCTGTTGTAATCACTGCGGTTTTATTATTGCTATCACTCCCTGTTCTAGCGGGGGCAATCACTATACTTTTAACGGATCGTAATTTAAACACTTCGTTTTTTGACCCGGCGGGGGGTGGCGACCCAATCTTATACCAGCACTTATTT
>BA BC ZSM AQU 00761 iBOL
TACTCTTTATTTCATTTTCGGTGCGTGGTCGGGGATGGTCGGCACTTCACTTAGTCTTTTAATTCGAGCCGAGCTTGGGAACCCTGGTTCATTAATTGGCGACGACCAGATTTATAATGTTATTGTTACTGCTCATGCTTTTATTATAATTTTTTTTATAGTGATACCAATTATAATTGGTGGTTTTGGCAACTGGCTGGTGCCGCTCATGTTGGGTGCGCCTGATATGGCGTTTCCACGTATAAATAATATGAGTTTTTGGTTGTTACCCCCTTCGCTGACCTTGTTGGTGTCGAGTAGAGTAGTAGATGTGGGGGCTGGCACGGGGTGAACGGTGTACCCNCCTTTAGCTGCGAACATCGCGCATGGGGGCGCCTCAGTGGATTTTGCGATTTTTTCATTACATTTAGCGGGGGTGTCTTCAATTTTGGGTGCTGTAAATTTTATCACTACTGTAGTTAACATGCGTAGTCCAGGAATAACATTAGACCGTATGCCACTATTTGTTTGGTCTGTTGTAATCACTGCGGTTTTATTATTGCTATCACTCCCTGTTCTAGCGGGGGCAATCACTATACTTTTAACGGATCGTAATTTAAACACTTCGTTTTTTGACCCGGCGGGGGGTGGCGATCCAATCTTATACCAGCACTTATTT
>BMel BCZSMAQU00777 DE
TACCCTTTATTTTATTTTTGGTGCGTGGTCGGGTATAGTGGGCACTTCACTGAGCCTGCTAATTCGAGCCGAGCTTGGTAACCCGGGTTCTTTAATTGGGGATGACCAGATTTACAACGTGATTGTTACTGCCCATGCGTTTATTATAATCTTTTTTATAGTGATACCAATTATAATTGGGGGGTTTGGCAATTGGTTAGTGCCTTTAATATTAGGGGCCCCAGACATGGCTTTTCCTCGCATGAACAACATAAGTTTTTGGTTGTTGCCCCCTTCGTTAACTTTGCTTGTGTCAAGTAGAATTGTAGATGTTGGTGCGGGAACGGGATGGACGGTGTACCCGCCGCTCTCAGCTAATATTGCCCATGGTGGTGCATCTGTCGATTTTGCTATCTTTTCCCTACATTTGGCAGGGGTGTCGTCTATCTTAGGGGCTGTAAACTTTATTACAACTGTTGTTAATATGCGTAGCCCGGGAATGACCTTGGACCGGATACCGCTGTTTGTATGGTCTGTGGTGATTACCGCGGTCCTCCTCCTTCTGTCGCTGCCGGTGTTGGCAGGAGCTATTACTATGTTACTAACGGATCGTAATTTGAATACCTCGTTCTTTGACCCCGCAGGTGGGGGTGATCCTATTTTGTACCAACATTTATTT
>BMel BCZSMAQU00776 DE
TACCCTTTATTTTATTTTTGGTGCGTGGTCGGGTATAGTGGGCACTTCACTGAGCCTGCTAATTCGAGCCGAGCTTGGTAACCCGGGTTCTTTAATTGGGGATGACCAGATTTACAACGTGATTGTTACTGCCCATGCGTTTATTATAATCTTTTTTATAGTGATACCAATTATAATTGGGGGGTTTGGCAATTGGTTAGTACCTTTAATATTAGGGGCCCCAGACATGGCTTTTCCTCGCATGAACAACATAAGTTTTTGGTTGTTGCCCCCTTCGTTAACTTTGCTTGTGTCAAGTAGAATTGTAGATGTTGGTGCGGGAACGGGATGGACGGTGTACCCGCCGCTCTCAGCTAATATTGCCCATGGTGGTGCATCTGTCGATTTTGCTATCTTTTCCCTACATTTGGCAGGGGTGTCGTCTATCTTAGGGGCTGTAAACTTTATTACAACTGTTGTTAATATGCGTAGCCCGGGAATGACCTTGGACCGGATACCGCTGTTTGTATGGTCTGTGGTGATTACCGCGGTCCTCCTCCTTCTGTCGCTGCCGGTGTTGGCAGGAGCTATTACTATGTTACTAACGGATCGTAATTTGAATACCTCGTTCTTTGACCCCGCAGGTGGGGGTGATCCTATTTTGTACCAACATTTATTT
>BMel BCZSMAQU001048 BAV
TACCCTTTATTTTATTTTTGGTGCGTGGTCGGGTATAGTGGGCACTTCACTGAGCCTGCTAATTCGAGCCGAGCTTGGTAACCCGGGTTCTTTAATTGGGGATGACCAGATTTACAACGTGATTGTTACTGCCCATGCGTTTATTATAATCTTTTTTATAGTGATACCAATTATAATTGGGGGGTTTGGCAATTGGTTAGTACCTTTAATATTAGGGGCCCCAGACATGGCTTTTCCTCGCATGAACAACATAAGTTTTTGGTTGTTGCCCCCTTCGTTAACTTTGCTTGTGTCAAGTAGAATTGTAGATGTTGGTGCGGGAACGGGATGGACGGTGTACCCGCCGCTCTCAGCTAATATTGCCCATGGTGGTGCATCTGTCGATTTTGCTATCTTTTCCCTACATTTGGCAGGGGTGTCGTCTATCTTAGGGGCTGTAAACTTTATTACAACTGTTGTTAATATGCGTAGCCCGGGAATGACCTTGGACCGGATACCGCTGTTTGTATGGTCTGTGGTGATTACCGCGGTCCTCCTCCTTCTGTCGCTGCCGGTGTTGGCAGGAGCTATTACTATGTTACTAACGGATCGTAATTTGAATACCTCGTTCTTTGACCCCGCAGGTGGGGGTGATCCTATTTTGTACCAACATTTATTT
>BMEL2 IT
----------------------------------------------------AGCCTGTTAATTCGAGCTGAACTGGGTAACCCAGGTTCTTTAATTGGGGACGACCAGATTTACAACGTGATTGTTACCGCTCATGCGTTTATTATAATCTTTTTTATAGTGATACCAATTATAATCGGGGGTTTTGGTAACTGGTTAGTGCCTTTAATAGTGGGTGCACCAGATATGGCTTTTCCTGGTATAAATAATATAAGGTTCGGGCTACTGCCACCCTCTCTTACACTTTTAGTATCAAGAAGAATCGTTGATGTGGGTGCAGGAACTGGTTGAACCGTTTACCCTCCTCTCGCAGCTAATATTGCTCACGGGGGTTCTTCAGTAGATTTCGCAATTTTTTCTCTACACTTGGCTGGTATCTCTTCTATTTTAGGTGCAGTTAATTTCATTACAACAGTTGTTAACATGCGCAGCCCTGGTATGACTTTGGATCGAATACCATTATTTGTATGATCTGTAGTTATTACAGCTGTTTTGTTGCTTTTATCTCTTCCTGTTTTAGCTGGGGCTATCACAATATTACTTACTGATCGTAATTTAAATACTTCATTTTTTGACCCTGCAGGGGGAGGGGATCCTATTTTATACCTACACCTCTTT
>BMEL1 IT
----------------------------------------------------AGCCTGTTAATTCGAGCCGAACTGGGTAACCCAGGTTCTTTAATTGGGGACGACCAGATTTACAACGTGATTGTTACCGCTCATGCGTTTATTATAATCTTTTTTATAGTGATACCAATTATAATCGGGGGGTTTGGTAACTGGTTAGTGCCTTTAATGGTGGGTGCACCAGATATGGCTTTTCCTCGTATAAATAATATAAGCTTCGGGCTACTGCCACCCTCTCTTACACTTTTAGTATCAAGAAGAATCGTTGATGTGGGTGCAGGAACTGGTTGAACCGTTTACCCTCCTCTCGCAGCTAATATTGCTCACGGGGGTTCTTCAGTAGATTTCGCAATTTTTTCTCTACACTTGGCTGGTATCTCTTCTATTTTAGGTGCAGTTAATTTCATTACAACAGTTGTTAACATGCGCAGCCCTGGTATGACTTTGGATCGAATACCATTATTTGTATGATCTGTAGTTATTACAGCTGTTTTGTTGCTTTTATCTCTTCCTGTTTTAGCTGGGGCTATCACAATATTACTTACTGATCGTAATTTAAATAGTTCATTTTTTGACCCTGCAGGGGGAGGGGATCCTATTTTATACCTACACCTCTTT
